# Supplementary material for: Violet LED light-activated MdHY5 positively regulates phenolic accumulation to inhibit fresh-cut apple fruit browning
Source: Hortic Res. 2024 Sep 28;12(1):uhae276. doi: 10.1093/hr/uhae276 (PMC11739620; doi:10.1093/hr/uhae276)
Supplement: Web_Material_uhae276 [file web_material_uhae276.zip]

Archive with 8 entries (8 files):
- Supplemental Figure.docx
- Supplemental Table 1.xlsx
- Supplemental Table 2.xlsx
- Supplemental Table 3.xlsx
- Supplemental Table 4.xlsx
- Supplemental Table 5.xlsx
- Supplemental Table 6.xlsx
- supplemental Table 7.xlsx
