# Supplementary material for: Violet LED light-activated MdHY5 positively regulates phenolic accumulation to inhibit fresh-cut apple fruit browning
Source: Hortic Res. 2024 Sep 28;12(1):uhae276. doi: 10.1093/hr/uhae276 (PMC11739620; doi:10.1093/hr/uhae276)
Supplement: Web_Material_uhae276 [file web_material_uhae276.zip › Supplemental Table 1.xlsx]

## Sheet: Sheet1
Supplemental Table S1. Transcriptome data of MdPPO, MdPOD and MdPAL
gene name	Control1_FPKM	Control2_FPKM	Control3_FPKM	Violet1_FPKM	Violet2_FPKM	Violet3_FPKM	regulated	Annotation
FujiC05BgG031160	0.552519	0.788671	2.48963	0.058775	0.08926	0.064545	down	PREDICTED: polyphenol oxidase latent form, chloroplastic-like [Malus domestica]
FujiC14BgG000850	2.13751	2.64543	2.24375	0	0.359088	0.149475	down	PREDICTED: peroxidase 57-like [Malus domestica]
FujiC04BgG009830	4.62648	3.77346	6.00164	17.9072	18.3781	33.0133	up	PREDICTED: phenylalanine ammonia-lyase 1-like [Malus domestica]
