# Supplementary material for: Violet LED light-activated MdHY5 positively regulates phenolic accumulation to inhibit fresh-cut apple fruit browning
Source: Hortic Res. 2024 Sep 28;12(1):uhae276. doi: 10.1093/hr/uhae276 (PMC11739620; doi:10.1093/hr/uhae276)
Supplement: Web_Material_uhae276 [file web_material_uhae276.zip › Supplemental Table 2.xlsx]

## Sheet: Sheet1
Supplemental Table S2. Transcriptome data of MdHY5 and MdHYH
gene name	Control1_FPKM	Control2_FPKM	Control3_FPKM	Violet1_FPKM	Violet2_FPKM	Violet3_FPKM	regulated	Annotation
FujiC16AgG011950	0.296887	0.588412	0.291823	11.4251	9.26987	8.00736	up	PREDICTED: transcription factor HY5-like isoform X1 [Malus domestica]
FujiC15AgG000420	18.7821	17.8882	18.8775	24.614	36.0059	24.4483	up	PREDICTED: transcription factor HY5 [Malus domestica]
