# Supplementary material for: Violet LED light-activated MdHY5 positively regulates phenolic accumulation to inhibit fresh-cut apple fruit browning
Source: Hortic Res. 2024 Sep 28;12(1):uhae276. doi: 10.1093/hr/uhae276 (PMC11739620; doi:10.1093/hr/uhae276)
Supplement: Web_Material_uhae276 [file web_material_uhae276.zip › Supplemental Table 3.xlsx]

## Sheet: Sheet1
Supplemental Table S3. Chromosomal information for MdHY5 and MdHYH
	#Seq_ID	Type	Start	End	Score	Strand	Phase	Attributes
MdHY5	chr15A	gene	337517	341795	.	+	.	ID=FujiC15AgG000420
MdHYH	chr16A	gene	10043828	10046125	.	-	.	ID=FujiC16AgG011950
