# Supplementary material for: Violet LED light-activated MdHY5 positively regulates phenolic accumulation to inhibit fresh-cut apple fruit browning
Source: Hortic Res. 2024 Sep 28;12(1):uhae276. doi: 10.1093/hr/uhae276 (PMC11739620; doi:10.1093/hr/uhae276)
Supplement: Web_Material_uhae276 [file web_material_uhae276.zip › Supplemental Table 4.xlsx]

## Sheet: Sheet1
Supplemental Table S4. DAMs between control samples at 4 d and samples at 0 d.
Index	Formula	Compounds	Class I	Control 4 d-1	Control 4 d-2	Control 4 d-3	0 d-1	0 d-2	0 d-3	Fold_Change	Log2FC	Type
Wbsp000175	C31H50O6	(2R,3S,4S,7aS,10S,13aR,15bR)-2,3,11-trihydroxy-4,10-bis(hydroxymethyl)-3,4,7a,10,13a,15b-hexamethyl-1,2,3,4,4a,7,7a,8,9,9a,10,11,12,13,13a,13b,14,15,15a,15b-icosahydro-5H-cyclohepta[1,2-a:5,4-a']dinaphthalen-5-one	Others	172313	203543	192235	112736	77070	124271	1.80877	0.855006	up
Zmmp002946	C14H18N2O5	(3-(carboxyamino)-2-methylpropanoyl)phenylalanine*	Amino acids and derivatives	66684.5	53618	57540.5	20930.5	51003	28775.5	1.76591	0.820412	up
Wbkp008219	C38H46N6O7	(3S,3'S)-N,N'-((1R,2R)-5-((3,4,5-trihydroxy-6-methyltetrahydro-2H-pyran-2-yl)oxy)cyclohex-3-ene-1,2-diyl)bis(2-methyl-2,3,4,9-tetrahydro-1H-pyrido[3,4-b]indole-3-carboxamide)	Alkaloids	274662	286161	378885	151923	129587	102666	2.44604	1.29045	up
Wbsp007814	C29H44O3	(7aS,10R,11R,13aS,15bR)-3,11-dihydroxy-4,4,7a,10,13a,15b-hexamethyl-1,4,4a,7,7a,8,9,9a,10,11,12,13,13a,13b,14,15,15a,15b-octadecahydro-5H-cyclohepta[1,2-a:5,4-a']dinaphthalen-5-one	Terpenoids	245581	251035	228083	12677	20543.9	12937.6	15.7002	3.97271	up
pmp000271	C30H48O6	1,2,3,19-Tetrahydroxyurs-12-en-28-oic acid*	Terpenoids	156439	166754	167245	19483.8	19483.8	19483.8	8.39054	3.06876	up
Waln009920	C28H52NO9P	1-(2,3-dihydroxypropoxy)-3-(((2-(dimethylamino)ethoxy)(hydroxy)phosphoryl)oxy)propan-2-yl (8E,11Z,14Z)-octadeca-8,11,14-trienoate	Lipids	117478	111409	84668.7	76809.9	73673.8	58284.1	1.50193	0.586821	up
Waln011524	C26H54NO9P	1-(2,3-dihydroxypropoxy)-3-(((2-(dimethylamino)ethoxy)(hydroxy)phosphoryl)oxy)propan-2-yl palmitate*	Lipids	188539	190628	189963	89365.3	85576.2	81830.8	2.21648	1.14827	up
pmn001681	C10H14O2	1-(4-Methoxyphenyl)-1-propanol	Others	213149	191618	209357	112561	157082	115439	1.59479	0.673369	up
MEDP1341	C26H50NO7P	1-(9Z,12Z-octadecadienoyl)-sn-glycero-3-phosphocholine	Lipids	576847	1.23055e+06	1.22196e+06	631268	575047	575016	1.70062	0.766059	up
MWS00330g	C5H9NO2	1-Amino-1-cyclobutane-carboxylic-acid*	Amino acids and derivatives	6.05882e+06	5.94619e+06	5.87493e+06	1.19701e+07	1.25281e+07	1.22572e+07	0.486458	-1.03961	down
Lmhp010573	C27H48O9	1-Linoleoylglycerol-3-O-glucoside*	Lipids	66330.7	65363.5	63760.2	8095.47	8095.47	8095.47	8.04789	3.00861	up
pma3724	C17H20O9	1-O-Feruloylquinic acid	Phenolic acids	57202	88102.8	41529.3	43071.6	24737.3	23074.8	2.05575	1.03966	up
HJN003	C17H22O10	1-O-Sinapoyl-β-D-glucose	Phenolic acids	268366	123459	241136	104226	113486	130508	1.8177	0.862117	up
Zbjn003642	C22H28O13	1-O-rhamnose-3-O-Caffeoyl Quinic Acid	Phenolic acids	77879.1	56321	61643.2	129461	178537	104964	0.474241	-1.07631	down
Lmsn011015	C30H46O5	1-Oxo-Siaresinolic acid*	Terpenoids	127716	128807	115289	14328.2	14328.2	14328.2	8.64989	3.11268	up
Wbmp010544	C37H50N2O11	10-Hydroxymethyllycaconitine	Alkaloids	262288	243354	265584	92755.5	118932	106953	2.42036	1.27522	up
Lmbn005369	C18H32O3	13(S)-HODE;13(S)-Hydroxyoctadeca-9Z,11E-dienoic acid*	Lipids	62976.2	78408	73749.9	30440.6	24308.8	34877.9	2.40032	1.26323	up
Ymjm000095	C30H46O2	13,28-Epoxyolean-11-en-3-one*	Terpenoids	136768	158090	176811	104212	95982.1	83870.4	1.66043	0.731554	up
Wcsn010224	C18H30O2	14-hydroxy-2,6,10-trimethylpentadeca-2,5,10-trien-4-one*	Others	36250.2	28543.8	36318.4	19744.2	28003.8	16072.7	1.58432	0.663863	up
pmn001479	C30H48O5	16,23-Epoxy-11,24,25-trihydroxydammar-13(17)-en-3-one (Alisol F)	Terpenoids	342825	393577	314995	1277.28	6386.38	1277.28	117.594	6.87767	up
pmn001427	C30H48O4	16,23:16,30-Diepoxydammar-24-ene-3,20-diol (Jujubogenin)*	Terpenoids	1.00322e+07	1.18717e+07	1.01616e+07	5.44255e+06	4.67838e+06	4.91728e+06	2.13226	1.09239	up
Lhkp101414	C30H46O4	16-Hydroxy-3-oxo-5-lanosta-7,24-dien-21-oic acid (Kulonic acid)	Terpenoids	56109.5	83426.5	77234.9	21815.7	21626.2	19806.7	3.42729	1.77707	up
Lhwp110301	C30H46O4	19-Hydroxy-2-(hydroxymethyl)-A(1)-norursa-2,12-dien-28-oic acid (Coleonolic acid)*	Terpenoids	877701	958747	867721	113221	130243	122129	7.39667	2.88688	up
Lhdp102527	C30H48O4	19-Hydroxyursolic acid	Terpenoids	66657.6	154140	171643	68650	61530.4	80526	1.8625	0.897241	up
Lmsn009900	C30H46O6	1β-Hydroxy-2-oxopomolic acid	Terpenoids	1.905e+06	1.82736e+06	1.90584e+06	4252.95	6520.17	3702.33	389.501	8.60548	up
pme3184	C10H14N5O6P	2'-Deoxyadenosine-5'-monophosphate	Nucleotides and derivatives	99509.3	139202	87252.4	57293.1	82209.2	68100.4	1.57013	0.650886	up
Lskp211486	C30H46O5	2,19-Dihydroxy-3-oxo-24-norolean-12-en-28-oic acid*	Terpenoids	2.86857e+06	2.78721e+06	2.83127e+06	191442	163434	191714	15.5273	3.95673	up
Lmsn011830	C30H46O5	2,19-Dihydroxy-3-oxours-12-en-28-oic acid	Terpenoids	9.5531e+07	9.65978e+07	9.51189e+07	1.03933e+07	8.23664e+06	1.01463e+07	9.9821	3.31934	up
Lmsn012480	C30H44O5	2,19-Dihydroxy-3-oxoursa-1,12-dien-28-oic acid (Fupenzic acid)	Terpenoids	58701.1	51454.8	60282.2	8837.48	8837.48	8837.48	6.42861	2.68451	up
pmn001407	C30H48O6	2,3,16,21-Tetrahydroxyolean-12-en-28-oic acid (Platycogenic acid C)	Terpenoids	213041	199334	234241	386076	397047	421862	0.536618	-0.898033	down
Lskp211450	C30H48O6	2,3,19,23-Tetrahydroxyolean-12-en-28-oic acid (Arjungenin)*	Terpenoids	151520	162327	149888	17319.2	17319.2	17319.2	8.92527	3.1579	up
Smpn009074	C30H48O6	2,3,19,23-Tetrahydroxyurs-12-en-28-oic acid	Terpenoids	4.65578e+06	4.64383e+06	4.55848e+06	88386.2	70558.6	44092.7	68.2539	6.09284	up
pmp000269	C30H48O5	2,3,19-Trihydroxyolean-12-en-28-oic acid (Arjunic acid)	Terpenoids	87105.1	106745	125402	12509.2	13448.3	14763.1	7.84007	2.97087	up
Lhwp110119	C30H48O5	2,3,19-Trihydroxyurs-12-en-28-oic acid (Tormentic acid)	Terpenoids	73815.6	96745.9	106002	16874.5	13589.2	13583	6.27886	2.6505	up
MWSCX013	C30H48O5	2,3,19-trihydroxyurs-12-en-28-oic acid (Euscaphic acid)*	Terpenoids	246994	292442	209319	27291	25616	39008.3	8.14613	3.02612	up
Smpn009230	C30H48O5	2,3,23-Trihydroxyolean-12-en-28-oic acid*	Terpenoids	4.30377e+07	4.57095e+07	4.445e+07	6.43862e+06	6.49819e+06	7.83977e+06	6.41093	2.68053	up
pmn001708	C30H48O5	2,3,23-Trihydroxyurs-12-en-28-oic acid (Asiatic acid)	Terpenoids	289302	282757	281219	35073.5	31177.2	36389.4	8.3133	3.05542	up
Wbmn009702	C30H48O5	2,3,23-Trihydroxyurs-12-en-28-oic acid*	Terpenoids	4.46531e+07	4.51271e+07	4.44539e+07	6.34115e+06	5.29416e+06	7.29148e+06	7.09228	2.82625	up
Cmcp006262	C30H48O6	2,3,7,19-Tetrahydroxyurs-12-en-28-oic acid (Roxburic Acid)*	Terpenoids	174476	167737	160359	16925.6	16925.6	16925.6	9.89768	3.30709	up
Smpn011792	C30H48O4	2,3-Dihydroxy-12-ursen-28-oic acid*	Terpenoids	3.85546e+07	3.71706e+07	3.8439e+07	1.30558e+07	1.30309e+07	1.45705e+07	2.80797	1.48953	up
Lmbn001034	C6H12O4	2,3-Dihydroxy-3-methylpentanoic acid	Organic acids	8.02251e+06	8.66579e+06	9.03839e+06	3.23703e+06	4.34946e+06	4.53677e+06	2.12209	1.08549	up
Lhwp110125	C30H48O4	2,3-Dihydroxylup-20(29)-en-28-oic acid (Alphitolic acid)*	Terpenoids	101280	75910.8	76525.2	14799.7	50810.7	54979.4	2.10396	1.07311	up
pmn001706	C30H48O4	2,3-Dihydroxyolean-12-en-28-oic acid (2-Hydroxyoleanolic acid)*	Terpenoids	2.28226e+07	2.30774e+07	2.29161e+07	7.67966e+06	7.48561e+06	8.53543e+06	2.90355	1.53782	up
Qmfp122218	C30H46O4	2,3-Dihydroxyurs-12,18-dien-28-oic acid (Goreishic Acid I)	Terpenoids	846017	910259	813848	82640.2	77763.7	139285	8.57597	3.1003	up
Zmpn008194	C30H48O4	2,3-Dihydroxyurs-12-en-28-oic acid (Corosolic acid)*	Terpenoids	4.06533e+07	4.03669e+07	4.0313e+07	1.41941e+07	1.48593e+07	1.56861e+07	2.71199	1.43935	up
Li512114	C31H50O4	2,3-Dihydroxyurs-12-en-28-oic acid methyl ester (Corosolic acid methyl ester)	Terpenoids	13692	14085.1	14213.5	8049.38	6137.91	8952.93	1.81462	0.859664	up
Waln011222	C26H54NO9P	2-(2,3-dihydroxypropoxy)-3-(((2-(dimethylamino)ethoxy)(hydroxy)phosphoryl)oxy)propyl palmitate*	Lipids	181068	188930	188267	81484.7	87813.8	83889.1	2.20494	1.14074	up
pme3083	C8H7NO3	2-(Formylamino)benzoic acid	Phenolic acids	54373.1	41727.4	46659.3	6187.81	6187.81	6187.81	7.69038	2.94305	up
Zmmp000606	C6H13NO3	2-Amino-4-hydroxy-3-methylpentanoic acid	Amino acids and derivatives	1.93175e+07	1.66045e+07	1.75068e+07	1.00825e+07	1.02254e+07	1.04497e+07	1.7371	0.796681	up
pmb0374	C5H5N5	2-Aminopurine	Nucleotides and derivatives	187045	175746	199865	480159	456089	489463	0.394649	-1.34136	down
HJN106	C30H46O5	2-Carboxy-3-hydroxy-A(1)-norlupan-20(29)-en-28-oic acid (Ceanothic acid)*	Terpenoids	3.99549e+06	4.08586e+06	3.95594e+06	322792	270707	306370	13.3767	3.74165	up
Lmzn006582	C30H46O4	2-Formyl-3-hydroxy-A(1)-norlup-20(29)-en-28-oic acid (Colubrinic acid)	Terpenoids	7.19659e+06	8.08831e+06	7.5689e+06	2.01415e+06	2.47259e+06	2.14231e+06	3.44752	1.78556	up
Lmmn001643	C9H8O3	2-Hydroxycinnamic acid*	Phenolic acids	257849	439579	539594	40985.5	65608.4	12606.3	10.3777	3.37541	up
mws0341	C6H12O3	2-Hydroxyisocaproic acid	Organic acids	72983	150023	72682.5	11187.4	11187.4	55937	3.77578	1.91677	up
Lhwp110302	C30H46O5	2-Hydroxymethyl-A(1)-nor-19,24-dihydroxyurs-2,12-dien-28-oic acid (Rosamultic acid)*	Terpenoids	3.10396e+06	2.87676e+06	2.92738e+06	179584	186683	187621	16.0828	4.00745	up
Lmzp009620	C39H54O7	2-Hydroxypyracrenic acid*	Terpenoids	8002.05	13592.8	15071	1600.41	1600.41	1600.41	7.63675	2.93296	up
Lmzn006284	C30H48O4	2-Hydroxyursolic acid*	Terpenoids	2.60418e+07	2.5484e+07	2.50078e+07	9.54582e+06	9.00765e+06	1.00058e+07	2.67982	1.42213	up
pmb3101	C7H12O5	2-Isopropylmalic Acid	Organic acids	679267	798267	806772	245442	259995	306224	2.81436	1.49281	up
Lmhp010334	C27H48O9	2-Linoleoylglycerol-1-O-glucoside*	Lipids	59815	60252.9	63042.9	8163.33	8163.33	8163.33	7.47696	2.90245	up
mws0473	C5H8O4	2-Methylsuccinic acid*	Organic acids	1.40897e+06	2.19931e+06	1.24236e+06	759727	899174	1.16822e+06	1.71576	0.778845	up
Jmwp003339	C14H20O6	2-Phenylethy-1-O-β-D-glucoside	Others	42338.7	35504.7	29134.6	4918.34	24591.7	4918.34	3.10726	1.63564	up
Lmgn002555	C8H14O4	2-Propylglutaric acid	Organic acids	111843	114342	125964	41994.3	40439.3	31109.3	3.10147	1.63295	up
Zmgn001448	C7H12O5	2-Propylmalic Acid*	Organic acids	1.19427e+06	1.26604e+06	1.18707e+06	323202	451322	353614	3.2331	1.69292	up
Zmmp001941	C9H17NO8	2-amino-4-hydroxy-3-((3,4,5-trihydroxytetrahydro-2H-pyran-2-yl)oxy)butanoic acid	Amino acids and derivatives	4.44606e+06	3.91029e+06	3.5366e+06	1.97979e+07	1.87542e+07	2.00222e+07	0.20304	-2.30016	down
Zmbn004194	C8H14O5	2-hydroxy-2-isobutylsuccinic acid	Others	107526	82397.8	390189	55971.3	60631.4	52870.8	3.42303	1.77527	up
Qmfp122207	C39H54O7	24-p-Coumaroyloxy-2,3-dihydroxyurs-12-en-28-oic acid (Guavacoumaric acid)*	Terpenoids	10711.5	15159	13342.5	2142.29	2142.29	2142.29	6.10141	2.60914	up
Lmgn010741	C30H46O5	2α,3α,23-Trihydroxyurs-12,20(30)-dien-28-oic acid*	Terpenoids	129852	119296	124079	15079.3	15079.3	15079.3	8.2503	3.04445	up
Saln003605	C26H30O13	3'-O-Feruloyl Swertiamarin	Terpenoids	30289.1	33317.1	45429.1	5453.12	5453.12	5453.12	6.66501	2.73661	up
Zblp004717	C28H32O16	3'-methoxyquercetin-3-O-L-rhamnosyl(1→2)-glucopyranoside*	Flavonoids	17651.3	13945.9	44906.2	6406.6	11575.7	6405.59	3.13695	1.64936	up
Lssp210085	C30H46O2	3,11-dioxo-β-oleorene*	Terpenoids	128587	165227	164268	99869.9	88396.3	85399	1.67388	0.743195	up
Wmnp000001	C30H48O4	3,12-Dihydroxyoleanan-28,13-olide (Oleanderolide)	Terpenoids	56888.1	25562.1	44696.9	20751.4	26726.5	18981	1.91317	0.935962	up
Zbqn008291	C30H50O4	3,13,15-Trihydroxyoleanane-12-one	Terpenoids	1.30138e+06	1.29965e+06	1.38887e+06	663510	699790	730879	1.90523	0.929965	up
pmn001591	C30H48O5	3,19,23-Trihydroxyurs-12-en-28-oic acid (Rutundic acid)	Terpenoids	6.94966e+06	6.9886e+06	7.05735e+06	813892	727194	992767	8.28604	3.05068	up
Lmzn006169	C30H48O4	3,19-Dihydroxyurs-12-en-28-oic acid (Pomolic acid)*	Terpenoids	6.58068e+06	7.67133e+06	6.76143e+06	3.80224e+06	3.90079e+06	3.37597e+06	1.89669	0.923484	up
Hmbn004734	C29H44O4	3,23-Dihydroxy-30-noroleana-12,20(29)-dien-28-oic acid (30-Norhederagenin)	Terpenoids	151126	131402	139381	22641	22641	22641	6.21157	2.63496	up
Lmsn003297	C21H22O11	3,4,2',4',6'-Pentahydroxychalcone-4'-O-glucoside	Flavonoids	284203	252626	242552	393184	371038	408930	0.664347	-0.589991	down
HX1191	C30H46O4	3,4-Secodammara-4(28),20,24-trien-3,26-dioic acid	Terpenoids	560801	520341	536464	51516.8	52561	59852.9	9.86762	3.3027	up
Zbqp001029	C8H18N4O2	3-(triazan-2-yl)propyl L-prolinate*	Amino acids and derivatives	162277	167442	173545	198021	303035	261777	0.65973	-0.600053	down
MWS04559g	C9H11NO3	3-Hydroxy-L-phenylalanine*	Amino acids and derivatives	3.08937e+06	3.42293e+06	3.10833e+06	1.91751e+06	2.49676e+06	1.98335e+06	1.50378	0.588593	up
Zbpn004496	C26H32O15	3-HydroxyPhloretin-2'-O-(6''-O-xylosyl)glucoside	Flavonoids	2.25915e+06	2.09443e+06	3.65292e+06	6.12067e+06	3.4866e+06	5.74573e+06	0.521494	-0.939278	down
Llhp011704	C30H46O5	3-Hydroxyolean-12-ene-28,29-dioic acid (Serratagenic Acid)*	Terpenoids	2.74487e+06	2.68157e+06	2.61679e+06	105161	101398	130982	23.8289	4.57464	up
pmp000439	C30H44O3	3-Hydroxyurs-5(6),12,18(19)-trien-28-oic acid (Uncargenin B)	Terpenoids	332740	318166	318166	34496.6	33066.3	36876.4	9.27882	3.21394	up
Lmbn001754	C7H12O5	3-Isopropylmalic Acid*	Organic acids	2.11514e+06	1.87233e+06	1.42158e+06	374599	443442	528419	4.01724	2.0062	up
Wafn003429	C16H30O10	3-Methylbutyl 6-O-(alpha-L-arabinopyranosyl)-beta-D-glucopyranoside	Others	5.59587e+06	5.72679e+06	6.8781e+06	8.57331e+06	9.643e+06	1.31181e+07	0.580856	-0.783748	down
Smpp009887	C39H54O7	3-O-p-Coumaroylrotundic acid	Terpenoids	23024.5	27431.9	22127.6	3683.75	5490.88	7993.13	4.22793	2.07995	up
Smnp010489	C39H54O7	3-O-p-Coumaroyltormentic acid	Terpenoids	23475.4	17956.5	19681.9	7859.14	5847.07	7944.38	2.82273	1.49709	up
Lhdp102528	C30H46O4	3-Oxo-19-hydroxyurs-12-en-28-oic acid (Pomonic acid)*	Terpenoids	922066	878700	837991	138120	100741	135392	7.05073	2.81777	up
Lmmn009550	C30H46O3	3-Oxo-9,19-cyclolanost-24-en-26-oic acid (Mangiferonic acid)*	Terpenoids	26613.7	28913.5	24397.1	3000.81	2368.11	1910.42	10.9796	3.45676	up
MWSmce134	C30H46O3	3-Oxolup-20(29)-en-28-oic acid (Betulonic acid)*	Terpenoids	42853	42503	48367.6	5452.66	5452.66	5452.66	8.17481	3.03119	up
Yacp000453	C5H9NO2	3-hydroxy-1-methylpyrrolidin-2-one*	Alkaloids	4.55886e+06	4.32588e+06	4.30835e+06	8.88633e+06	9.64874e+06	9.27703e+06	0.474365	-1.07593	down
Lssp210310	C30H48O	3-hydroxylup-12(13),20(29)-diene	Terpenoids	137309	136385	146329	16414.6	16414.6	16414.6	8.52945	3.09245	up
Zblp001009	C12H17NO6	3-pyridine-methanol-O-β-D-glucopyranosyl*	Alkaloids	600884	547935	561469	965293	829978	897055	0.635246	-0.654613	down
Wbsp008296	C30H46O5	3α,21α-dihydroxyserrat-14-en-24-oic acid	Terpenoids	709423	648340	640884	34160.5	36648.9	48041.5	16.8164	4.0718	up
Lamn006359	C22H24O10	4'-demethyl-3,9-dihydroeucomin glucoside	Flavonoids	201447	321810	363719	486325	363719	499793	0.657099	-0.605818	down
MWSmce466	C8H8O2	4-Hydroxyacetophenone	Others	124556	211286	254017	63126	45713.5	72585.3	3.25126	1.701	up
Lamp000484	C5H9NO2	4-Methylazetidine-2-Carboxylic acid*	Alkaloids	2.3831e+06	2.34698e+06	2.47673e+06	5.03346e+06	5.15207e+06	5.23746e+06	0.467277	-1.09765	down
Zmhn000892	C13H18O8	4-O-Glucosyl-3,4-dihydroxybenzyl alcohol	Others	153215	113082	193003	66961.8	85990.9	104643	1.78303	0.834328	up
Wasn000977	C11H20O10	4-O-galactopyranosylxylose	Others	189688	172311	208196	402231	411070	436298	0.456302	-1.13194	down
Wbmn002637	C20H18O8	4β-hydroxypaulownin	Lignans and Coumarins	155383	189987	166130	539900	362360	344943	0.410119	-1.28589	down
pme1474	C11H15N5O3S	5'-Deoxy-5'-(methylthio)adenosine	Nucleotides and derivatives	427927	460428	388705	616157	681324	766375	0.618774	-0.692516	down
pme0151	C4H6N2O2	5,6-Dihydrouracil	Nucleotides and derivatives	203705	222650	154804	294516	365105	365035	0.567174	-0.818136	down
Zmmp000969	C11H14N2O5	5-Ribofuranosylnicotinamide	Nucleotides and derivatives	94722.9	75612.7	75333.3	358810	431493	315255	0.222212	-2.16999	down
Saln003581	C22H32O15	6'-O-β-D-Glucopyranosyl Swertiamarin	Terpenoids	2349.62	2349.62	2349.62	33306.2	34490.5	50270.7	0.0597019	-4.06608	down
Lmmp002963	C28H32O16	6-C-Methylquercetin-3-O-rutinoside	Flavonoids	21492.4	29745.9	66099.9	24797.4	9923.41	12840.8	2.46708	1.3028	up
Lmyp001840	C10H12N2O	6-Hydroxy-N-methylmyosmine	Alkaloids	146672	113723	109782	100803	62989.3	82166.7	1.50504	0.589797	up
Yshs000049	C30H46O4	6-Hydroxy-lupane-20(29)-en-3-one-28-oic acid	Terpenoids	205543	210596	212589	64177.5	59311.2	62718.8	3.37649	1.75552	up
pmp001311	C27H30O17	6-Hydroxykaempferol-7,6-O-Diglucoside	Flavonoids	15734	23221.4	12104.8	24446.4	27859.4	47197.3	0.513152	-0.962541	down
Lmyp001138	C10H14N2O	6-Hydroxynicotine	Alkaloids	184897	222017	86147.5	98757.8	67051.9	58095	2.20211	1.13888	up
Zmhn002334	C16H20O9	6-O-Feruloyl-β-D-glucose	Phenolic acids	1.10122e+06	699666	884359	879745	420912	332217	1.64449	0.717638	up
Wasn000495	C11H20O10	6-O-alpha-L-arabinopyranosyl-D-glucopyranose	Others	346614	372887	404252	905832	839400	865528	0.430431	-1.21615	down
Wbtp004619	C26H30O15	6-{[(2s,3r,4s,5s,6r)-4,5-dihydroxy-6-(hydroxymethyl)-3-{[(2s,3r,4r,5r,6s)-3,4,5-trihydroxy-6-methyloxan-2-yl]oxy}oxan-2-yl]oxy}-1,3-dihydroxy-7-methoxyxanthen-9-one	Flavonoids	4345.92	9894.22	12718.7	18209	21368.9	15546	0.48906	-1.03192	down
Zmgp003492	C20H20O7	8-Hydroxy-α-conidendrin	Lignans and Coumarins	2536.7	2536.7	2536.7	19017.5	24737.3	12683.5	0.134839	-2.89069	down
Wcdn005970	C22H26O9	8-hydroxysyringaresinol	Lignans and Coumarins	15442.7	23796.2	39257.5	42831.5	121639	63070.3	0.344978	-1.53543	down
Lmbn003970	C18H34O5	9,12,13-TriHOME; 9(S),12(S),13(S)-Trihydroxy-10(E)-octadecenoic acid	Lipids	86079.5	106015	78288.7	17387.2	22564.3	18309.2	4.64093	2.21441	up
Wcjp001256	C10H13N5O4	9-Alpha-Ribofuranosyladenine*	Nucleotides and derivatives	3.45839e+06	3.91808e+06	3.82393e+06	2.29784e+07	1.9544e+07	1.98555e+07	0.179557	-2.47749	down
Zmsp001773	C10H13N5O4	9-Arabinosyladenine*	Nucleotides and derivatives	3.58929e+06	3.76497e+06	3.15912e+06	2.03529e+07	1.92085e+07	2.08667e+07	0.173982	-2.52299	down
Rfmb091	C18H32O3	9S-Hydroxy-10E,12Z-octadecadienoic acid*	Lipids	62010.2	59987.2	71717.8	33735.8	26086.1	23953.4	2.31232	1.20934	up
Laxp004783	C23H24O11	Abrusin	Flavonoids	32992.5	35795.5	38312.5	59953.1	55345.2	49980	0.648001	-0.625932	down
Lmtn004049	C15H20O4	Abscisic acid	Terpenoids	8805.25	4807.25	9605	20801.5	22362.2	62299.5	0.220148	-2.18345	down
MWSHC2054	C5H5N5	Adenine	Nucleotides and derivatives	188382	184596	196517	466369	462740	506277	0.396754	-1.33368	down
pmb0981	C10H14N5O7P	Adenosine 5'-monophosphate	Nucleotides and derivatives	935574	856674	1.01184e+06	1.5775e+06	1.12683e+06	1.64116e+06	0.645287	-0.631988	down
pme0230	C10H13N5O4	Adenosine*	Nucleotides and derivatives	4.2495e+06	3.379e+06	4.56578e+06	2.19867e+07	1.90885e+07	2.12606e+07	0.195622	-2.35386	down
pme3096	C3H5NO4	Aminomalonic acid	Amino acids and derivatives	74834.5	75096.7	75514.7	52064.2	52777.8	39002.3	1.56729	0.648273	up
Lmgp004784	C15H14O5	Apiferol	Flavonoids	2947.96	2947.96	2947.96	21942.9	14739.8	39650.2	0.11586	-3.10955	down
Zmdp000292	C7H16N4O2	Arginine methyl ester*	Amino acids and derivatives	81053.8	83268.1	77469.6	175107	206666	202884	0.413561	-1.27383	down
Lmtn002796	C21H22O11	Aromadendrin-7-O-glucoside	Flavonoids	296409	291704	370116	553631	552033	498713	0.597259	-0.743571	down
Wcjp001060	C16H13NO4	Asiaticumine A	Alkaloids	267484	244315	237396	880067	975679	972370	0.264909	-1.91643	down
Cmrn002205	C15H22O8	Bartsioside	Terpenoids	64881.4	74598.2	23308.7	73044.2	139866	129750	0.475071	-1.07378	down
pme0241	C7H6O2	Benzoic acid	Phenolic acids	101207	130120	102085	16737.2	16737.2	16737.2	6.64014	2.73121	up
MWSmce548	C5H11NO2	Betaine	Alkaloids	2.42464e+06	2.53644e+06	2.57374e+06	870008	847065	887513	2.8929	1.53252	up
mws1138	C24H26N2O13	Betanin (Betanidin-5-O-glucoside)	Alkaloids	64457.4	52873.9	105754	178480	194975	119008	0.452999	-1.14242	down
Lmhn009200	C30H46O5	Cadambagenic acid	Terpenoids	458937	455879	440652	35523.3	27518.3	32649.3	14.1651	3.82427	up
mws2212	C9H8O4	Caffeic acid	Phenolic acids	121689	73606.4	147849	41606.4	61587.1	8321.28	3.07712	1.62158	up
Lmsn002548	C15H18O9	Caffeic acid 4-O-glucoside	Phenolic acids	1.39711e+06	1.35735e+06	1.15247e+06	2.05107e+06	1.82363e+06	2.29852e+06	0.632883	-0.65999	down
pmp000782	C39H54O7	Caffeoylmaslinic Acid	Terpenoids	23177.2	27213	32990.7	7843.21	12092.8	6738.94	3.12582	1.64423	up
Hmcp009963	C11H18NO+	Candicine	Alkaloids	115103	110585	117763	79901.1	76192.8	69619.4	1.52163	0.605617	up
Wbmn010008	C30H46O5	Cannabifolin E*	Terpenoids	4.06335e+06	3.90263e+06	3.95706e+06	305154	258810	279205	14.1407	3.82179	up
Wbmn010123	C30H48O5	Cannabifolin F	Terpenoids	1.21785e+06	1.14491e+06	1.19828e+06	135737	109821	163549	8.7044	3.12175	up
pmb3012	C22H22O11	Chrysoeriol-7-O-glucoside	Flavonoids	391024	460571	404933	582666	522448	1.05868e+06	0.580706	-0.784119	down
Zmcn102810	C24H20O9	Cinchonain 1a*	Others	4.93125e+06	6.35617e+06	4.84751e+06	9.81825e+06	7.32313e+06	7.0726e+06	0.666348	-0.585653	down
pmn001648	C45H36O18	Cinnamtannin D1	Tannins	56850.6	41943.4	33168.1	61180.9	88427.3	50535.3	0.659338	-0.60091	down
Zbzn011671	C30H48O4	Cordianal C*	Terpenoids	3.78407e+07	3.9579e+07	3.8415e+07	1.49771e+07	1.42137e+07	1.51012e+07	2.61525	1.38695	up
Zmsn002206	C16H24O10	Cornusoside A	Others	25835.8	31559.1	14538.5	2907.69	2907.69	2907.69	8.24633	3.04375	up
Zmyp000878	C10H13N5O5	Crotonoside; 2-Hydroxyadenosine	Nucleotides and derivatives	224998	249017	233186	846865	726234	772057	0.301558	-1.72949	down
pme3732	C9H13N3O5	Cytidine	Nucleotides and derivatives	145611	169061	148324	814432	648839	753413	0.208869	-2.25933	down
mws0255	C4H5N3O	Cytosine	Nucleotides and derivatives	108815	123059	123831	223937	242334	272873	0.481239	-1.05518	down
ML10171848	C5H8O5	D-Arabinono-1,4-lactone	Others	9.84729e+06	1.26385e+07	1.16375e+07	5.11228e+06	5.00327e+06	5.28711e+06	2.21542	1.14758	up
MWS2442	C6H13O9P	D-Fructose 6-Phosphate*	Others	4.77204e+06	3.58671e+06	3.83171e+06	2.27432e+06	1.48527e+06	1.73075e+06	2.22035	1.15078	up
pmb0786	C6H13NO5	D-Glucosamine	Others	5.15116e+06	5.44598e+06	4.62421e+06	7.38803e+06	1.00175e+07	7.40203e+06	0.613578	-0.704682	down
Zmyn000083	C6H14O12P2	D-Glucose 1,6-bisphosphate	Others	89131.1	71611	66877	41949.8	27767.9	59338.3	1.76372	0.818623	up
mws0866	C6H13O9P	D-Glucose 6-phosphate*	Others	5.25615e+06	5.15112e+06	4.8164e+06	1.62627e+06	2.19611e+06	2.24472e+06	2.50922	1.32724	up
mws1090	C6H13O9P	D-Glucose-1-phosphate*	Others	6.76906e+06	5.71185e+06	6.42108e+06	3.55565e+06	2.39488e+06	2.94328e+06	2.1253	1.08767	up
mws1589	C18H32O16	D-Panose*	Others	400983	233518	185963	81240.2	168354	100296	2.34491	1.22953	up
pme1261	C9H19NO4	D-Panthenol	Others	59803.5	67154.5	75556.5	17845.6	29393	18177.1	3.09581	1.63032	up
mws1337	C9H17NO5	D-Pantothenic Acid	Others	920245	1.0691e+06	908237	1.43963e+06	1.48838e+06	1.73617e+06	0.621241	-0.686774	down
mws0224	C5H11NO2S	DL-Methionine	Amino acids and derivatives	708772	655986	639612	1.78438e+06	1.78044e+06	1.66606e+06	0.38318	-1.3839	down
Zblp002066	C20H19O11+	Delphinidin-3-O-arabinoside	Flavonoids	500803	284968	602069	1.33439e+06	974622	1.22495e+06	0.392714	-1.34845	down
pmb3099	C4H11O4P	Diethyl phosphate	Organic acids	306040	340334	277842	136386	205910	150492	1.87549	0.907264	up
Lmjp006197	C10H10O	Dihydronaphthalenone	Others	29121.7	20156.9	20687.1	36595.9	46675.1	45088.9	0.545075	-0.875474	down
lsdp210003	C30H46O5	Elaeocarpucin A*	Terpenoids	2.72492e+06	2.62179e+06	2.37487e+06	102651	119793	121495	22.4504	4.48867	up
lsdp210004	C30H46O5	Elaeocarpucin B	Terpenoids	2.84771e+06	2.85982e+06	2.71207e+06	110376	114863	119924	24.3931	4.6084	up
lsdp210009	C30H48O5	Elaeocarpucin F	Terpenoids	179081	184571	186176	27358.4	19154.9	21507	8.08329	3.01494	up
lsdp210006	C30H44O5	Elaeocarpucin H	Terpenoids	372343	308136	321852	42236.4	42236.4	42236.4	7.91048	2.98376	up
Lmbn001162	C15H16O9	Esculetin-7-O-glucoside*	Lignans and Coumarins	62180.7	44581	70160.5	28549.5	29734.5	24631.9	2.13375	1.09339	up
mws1015	C15H16O9	Esculin (6,7-Dihydroxycoumarin-6-O-glucoside)*	Lignans and Coumarins	46393.5	40435.5	44277.7	8087.1	8087.1	8087.1	5.40394	2.43401	up
pme3034	C5H8O4	Ethylmalonic acid*	Organic acids	262969	179271	189391	134780	105539	132137	1.69585	0.762012	up
Walp003534	C17H20O10	Euoniside*	Lignans and Coumarins	141763	154030	183858	81318.3	90618	115852	1.66668	0.736979	up
MWS5083	C17H21N4O9P	Flavin Single Nucleotide(FMN)	Nucleotides and derivatives	38459.2	42636.1	33845.2	76909.2	44611.2	56915.2	0.644157	-0.634516	down
pmn001672	C23H32O15	Furanofructosyl-α-D-(3-mustard acyl)glucoside	Phenolic acids	42614.2	12346	11216.7	38129.2	82960.7	144648	0.249031	-2.0056	down
WaYn005157	C23H24O12	Gentisic acid 2-O-(6''-O-Feruloyl)Glucoside	Phenolic acids	832.812	832.812	832.812	6934.56	5549.31	4164.06	0.150075	-2.73625	down
Lmyn006011	C33H58O14	Gingerglycolipid B	Lipids	28840.6	29534.9	25556.1	16882.4	21223.1	17347.9	1.51355	0.597938	up
Wasn003817	C16H26O9	Glucosyl 5,8-dihydroxy-2,6-dimethylocta-2,6-dienoic acid	Terpenoids	107680	137516	79737.5	53597.5	59681.3	58395.3	1.89273	0.920472	up
Wasn003942	C16H28O9	Glucosyl 6,9-dihydroxydec-4-enoic acid	Terpenoids	172222	409977	166033	100811	126010	81133.8	2.42968	1.28077	up
Hmtn001302	C13H16O8	Glucosyloxybenzoic acid	Phenolic acids	267985	248533	270409	104353	43665	113466	3.00948	1.58951	up
pme1086	C10H17N3O6S	Glutathione reduced form	Amino acids and derivatives	772088	559592	775432	97896.4	97896.4	97896.4	7.17463	2.8429	up
pme1178	C10H13N5O5	Guanosine	Nucleotides and derivatives	192428	160375	190471	600463	624868	654028	0.289073	-1.79049	down
pmb0998	C10H14N5O8P	Guanosine 5'-monophosphate	Nucleotides and derivatives	89096.7	87106.5	91791.3	168448	158154	174576	0.53473	-0.903118	down
MWSslk110	C13H16O7	Helecin	Phenolic acids	27318.2	52823.3	27747.8	19125.2	23225.9	24582.7	1.61188	0.688744	up
MWSHY0019	C28H34O15	Hesperetin-7-O-neohesperidoside(Neohesperidin)	Flavonoids	18266.2	23127.7	23599.4	38685.7	70144.4	30761.6	0.465596	-1.10285	down
Yalp007404	C30H46O6	Holstinone C	Terpenoids	1.8406e+06	1.86763e+06	1.93399e+06	232285	232285	232285	8.0967	3.01733	up
Lcsp000669	C30H48O5	Hovenic acid*	Terpenoids	267703	249280	201729	21940	24685.4	42236.2	8.088	3.01578	up
Cmyp003257	C19H30O8	Icariside B1	Terpenoids	252184	315048	275240	118164	148406	183804	1.87061	0.903506	up
Hmln003754	C26H34O11	Icariside E5	Lignans and Coumarins	23585.1	3781.89	3781.89	22055.9	33014.1	18909.4	0.421047	-1.24795	down
Hmsn001911	C13H18O8	Idesin	Phenolic acids	163442	216929	146376	86435.5	66247.7	121583	1.92057	0.941535	up
Qmfp122220	C30H48O4	Ilelatifol D	Terpenoids	197270	221190	217018	22494.9	22494.9	22494.9	9.41664	3.23521	up
pmb0532	C10H13N4O8P	Inosine 5'-monophosphate	Nucleotides and derivatives	92118.4	49995.1	97177.6	108972	121900	131485	0.660374	-0.598645	down
Lmzn005892	C30H46O5	Isoceanothic acid	Terpenoids	1.00229e+06	1.00105e+06	1.0466e+06	48075.2	48881.8	61518.7	19.2455	4.26645	up
pmn001382	C25H24O12	Isochlorogenic acid A*	Phenolic acids	187673	231617	190800	271991	267428	384716	0.660175	-0.599081	down
Li512115	C25H24O12	Isochlorogenic acid B	Phenolic acids	200183	214258	140758	369077	347184	380024	0.506436	-0.981547	down
pmn001384	C25H24O12	Isochlorogenic acid C*	Phenolic acids	219182	214258	173108	335889	409040	400354	0.529606	-0.91701	down
MWSHY0135	C28H32O16	Isorhamnetin-3-O-rutinoside (Narcissin)*	Flavonoids	26449.9	19833.9	54534.2	3314.92	11575.7	9926.42	4.06246	2.02235	up
Hmjp003725	C30H48O6	Isothankunic acid	Terpenoids	122497	116583	124453	14662.6	14662.6	14662.6	8.26442	3.04691	up
MWSmce040	C8H8O3	Isovanillin	Others	311092	303820	277389	229337	187603	140722	1.60008	0.67814	up
mws0089	C21H20O11	Kaempferol-7-O-glucoside*	Flavonoids	302352	268258	469988	404131	495433	748384	0.631451	-0.663257	down
Zmjp011592	C30H46O3	Kanerodione	Terpenoids	303265	314890	320603	125141	126531	95249.8	2.70596	1.43614	up
pme1210	C5H11NO2S	L-Methionine	Amino acids and derivatives	1.01196e+06	1.12178e+06	1.08192e+06	2.2741e+06	3.11231e+06	2.2532e+06	0.42092	-1.24838	down
pme0006	C5H9NO2	L-Proline*	Amino acids and derivatives	6.21015e+06	6.00293e+06	5.92902e+06	1.29449e+07	1.18973e+07	1.26817e+07	0.483481	-1.04847	down
mws0250	C9H11NO3	L-Tyrosine*	Amino acids and derivatives	3.1169e+06	3.07246e+06	2.95489e+06	2.05178e+06	1.96926e+06	2.00079e+06	1.51852	0.602663	up
Wcsn000472	C18H32O16	Laminaran	Others	735660	570890	544605	320327	314187	292633	1.99661	0.997556	up
MWSmce349	C18H35NO	Laurocapram	Alkaloids	229137	226459	225836	502120	483132	495749	0.460116	-1.11993	down
MW0152393	C15H29N3O4S1	Leu-Leu-Cys	Amino acids and derivatives	94018.2	98387.5	113481	169316	163182	157048	0.624838	-0.678446	down
Hmcp002187	C23H24O13	Limocitrin-3-O-galactoside*	Flavonoids	34950.3	58241.6	54882.5	86584.7	81533	94861.3	0.563066	-0.828625	down
Wcdp010432	C18H33NO	Linoleamide	Others	43852.7	48550.8	42616.2	93737.9	95006.6	95180.9	0.475546	-1.07234	down
MWSHY0104	C21H20O11	Luteolin-7-O-glucoside (Cynaroside)*	Flavonoids	739449	614644	954492	575131	297577	230139	2.0933	1.06578	up
pmd0132	C24H50NO7P	LysoPC 16:0(2n isomer)*	Lipids	1.62766e+06	1.60453e+06	1.54077e+06	612257	626455	568075	2.64169	1.40146	up
Wcdp007360	C24H50NO7P	LysoPC 16:0*	Lipids	1.22069e+06	1.2109e+06	1.20408e+06	445036	433121	471160	2.69445	1.42999	up
mws0126	C26H54NO7P	LysoPC 18:0	Lipids	75783.2	77023	69260.1	27588.5	26824.6	25443.5	2.78082	1.47551	up
pmd0136	C26H54NO7P	LysoPC 18:0(2n isomer)	Lipids	125541	133483	116265	42728.1	42241.6	45555.3	2.87523	1.52368	up
MEDP1345	C26H48NO7P	LysoPC(18:3(9Z,12Z,15Z))	Lipids	66767.8	69973.6	73209.6	160441	157879	154939	0.443628	-1.17258	down
pmb0876	C21H44NO7P	LysoPE 16:0	Lipids	522397	523075	503110	82230.2	93090.3	88162.9	5.87734	2.55516	up
pmd0160	C21H44NO7P	LysoPE 16:0(2n isomer)	Lipids	561817	600342	506232	83489	84399.7	73864	6.90123	2.78685	up
MWS1983	C12H24O11	Maltitol	Others	2.71356e+06	3.15346e+06	2.66178e+06	1.31782e+06	2.18254e+06	1.84351e+06	1.596	0.674459	up
Qahn004822	C20H28O11	Manglieside B*	Phenolic acids	381271	526042	378460	237309	287888	251508	1.65542	0.727197	up
Zbsp010221	C30H46O	Marsformosanone	Terpenoids	1.56572e+06	1.66641e+06	1.65804e+06	107133	90493.2	107314	16.0365	4.00329	up
MWSmce536	C6H6O3	Methyl 2-furoate	Organic acids	437171	453297	462984	317583	251289	282551	1.58964	0.668696	up
Zmgn004894	C8H8O3	Methyl 4-hydroxybenzoate	Phenolic acids	234145	283187	196146	145553	97941.6	94914.5	2.10833	1.0761	up
mws0470	C4H6O4	Methylmalonic acid*	Organic acids	1.62197e+06	1.80862e+06	1.7167e+06	1.09091e+06	1.13174e+06	1.05559e+06	1.57013	0.650887	up
pme3154	C6H12O4	Mevalonic acid	Organic acids	3.83173e+06	3.45812e+06	4.15442e+06	1.78252e+06	1.83392e+06	2.098e+06	2.00269	1.00194	up
Lmmn002164	C5H8O4	Monomethyl succinate*	Organic acids	220049	223856	226388	122502	173869	137702	1.54419	0.626854	up
Zasp009163	C30H46O3	Mudanpinoic acid A	Terpenoids	519716	476845	450356	254243	239001	278373	1.87518	0.907025	up
Lajp003792	C17H20O9	Murrayacarpin A glucoside	Lignans and Coumarins	92754.3	91193.8	58738.3	55656.3	38454	44821.5	1.7468	0.804716	up
Wayn000341	C10H18N2O8	N-(1-Deoxy-1-fructosyl)Asparagine	Amino acids and derivatives	153918	157108	184087	297895	296968	354915	0.521294	-0.93983	down
Lacp001431	C14H21NO4	N-(3-hydroxy-4-methoxyphenethyl)-4-hydroxybutanamide	Alkaloids	3.41135e+06	2.42567e+06	2.95158e+06	1.36776e+07	1.40879e+07	1.57007e+07	0.202194	-2.30619	down
Zbqp011279	C27H42N2O	N-(Octadecyldienyl)nornicotine	Alkaloids	11778.2	14378.1	13838.8	8707.29	8980.42	8319.85	1.53783	0.620892	up
mws0736	C8H16N2O3	N-Glycyl-L-leucine	Amino acids and derivatives	179463	173343	168248	95520.9	135103	92829.6	1.61091	0.687875	up
Zahp011321	C14H29NO	N-Isobutyl Decanamide	Alkaloids	16187.3	19556.6	25666	192963	185217	177175	0.110578	-3.17687	down
Zmjp000182	C7H16N4O2	N-Monomethyl-L-arginine*	Amino acids and derivatives	97316	74449.6	88724	170794	186999	192738	0.47316	-1.0796	down
Lmgn000160	C4H8N2O3	N-carbamoyl-b-alanine	Amino acids and derivatives	1.49023e+06	1.1537e+06	1.21929e+06	4.04073e+06	3.80738e+06	3.94084e+06	0.327698	-1.60956	down
pme2651	C21H28N7O17P3	NADP (Nicotinamide adenine dinucleotide phosphate)	Nucleotides and derivatives	168057	146147	207939	118763	107744	99174.8	1.60323	0.68098	up
mws0133	C6H6N2O	Nicotinamide	Others	3.81331e+06	2.99837e+06	2.78122e+06	457070	451157	418498	7.23051	2.8541	up
pmb0530	C21H27N7O14P2	Nicotinic acid adenine dinucleotide	Nucleotides and derivatives	770374	758247	480522	520996	231452	462215	1.65407	0.726024	up
Lmsn011870	C36H58O11	Niga-Ichigoside F1; Nigaichigoside F1	Terpenoids	3.25634e+06	3.4913e+06	3.76594e+06	372497	359501	447933	8.91033	3.15548	up
mws0704	C2H8NO4P	O-Phosphorylethanolamine	Alkaloids	26338.1	19487.5	29456.4	12686.4	14621	12815.5	1.87629	0.907882	up
Zahp013600	C18H35NO	Octadec-2-enamide*	Alkaloids	802905	793984	880753	1.88486e+06	1.78361e+06	1.79669e+06	0.453352	-1.1413	down
Wccp011838	C18H35NO	Octadec-8-enamide*	Alkaloids	785349	883990	852925	1.89936e+06	1.82612e+06	1.78668e+06	0.457582	-1.1279	down
Wcdp009119	C18H30O2	Octadeca-9,12,15-trienoic acid	Lipids	105458	97541.8	102145	76322	45202.4	52081.2	1.75769	0.813683	up
Zahp012577	C18H33NO	Octadecadienamide	Alkaloids	371137	394245	396130	868748	905644	937605	0.428286	-1.22335	down
Waln006120	C19H36O10	Octyl 6-O-Alpha-L-Arabinopyranosyl-Beta-D-Glucopyranoside	Others	218291	166932	230061	119851	105941	81908.4	1.99962	0.999727	up
Zmgp002917	C27H32O16	Okanin-4'-O-glucosyl-O-glucoside*	Flavonoids	51170.7	39133.4	96297	103834	151964	76741.5	0.56114	-0.833566	down
YC512118	C18H35NO	Oleamide (9-Octadecenamide)	Lipids	48951.2	50931.2	49814.2	100157	108242	111277	0.468276	-1.09457	down
Hmcp005697	C30H48O	Olean-13(18)-en-3-one (δ-Amyrenone)	Terpenoids	101105	104852	100184	18987.1	30389.5	26472.3	4.03621	2.013	up
Wcfp003695	C13H18O2	Oleracone B	Others	4.0992e+06	3.50429e+06	2.5808e+06	6.29654e+06	5.59546e+06	4.07616e+06	0.637788	-0.648852	down
Zmmp001791	C33H41O19+	Pelargonidin-3-O-rutinoside-5-O-glucoside	Flavonoids	14740.7	21258.4	13819.9	21705	28553.2	30505.4	0.616849	-0.697011	down
MWS1848	C8H8O2	Phenyl acetate	Others	269594	384719	205109	61473.5	28413.5	59964	5.73519	2.51984	up
MWSmce583	C8H6O4	Piperonylic acid	Phenolic acids	88783.4	107603	73988.4	149295	92818.5	215193	0.591234	-0.758198	down
Zbsn004974	C30H24O12	Procyanidin A2	Tannins	48113.6	62385.8	58975.8	107500	81106.5	74034.4	0.645273	-0.632018	down
Yaap005268	C30H26O14	Prodelphinidin B*	Flavonoids	42841.8	37577.7	48216	50849	99213.9	86722.7	0.543257	-0.880292	down
Wasn002449	C19H26O13	Protocatechuic acid 1-O-Rutinoside	Phenolic acids	118044	96659.9	81929.8	51908.6	39653.6	52762.6	2.05532	1.03936	up
MWStz040	C5H9NO2	Pterolactam*	Alkaloids	4.5592e+06	4.52872e+06	4.20741e+06	9.21231e+06	9.26779e+06	9.43912e+06	0.476207	-1.07034	down
pmb0889	C18H30O2	Punicic acid (9Z,11E,13Z-octadecatrienoic acid)	Lipids	93179.7	88244.8	95622.2	54307.2	29950.9	44646	2.14925	1.10383	up
Lahp001956	C11H9O2N	Pyran[3,4-b]indole-2-ketone	Alkaloids	2.2024e+06	2.63361e+06	2.00398e+06	1.32805e+06	1.44483e+06	1.2384e+06	1.70519	0.769931	up
zjgp122326	C12H15NO7	Pyridine-4-formyl-O-β-D-glucopyranoside	Alkaloids	67271.7	95214.6	71635.6	12088.8	12088.8	12088.8	6.45563	2.69056	up
Zbsp004136	C26H28O16	Quercetin-3-O-(6''-O-arabinosyl)glucoside*	Flavonoids	44700.8	33717.8	47892.8	64206.2	65626.3	73850.5	0.620137	-0.689341	down
mws0091	C21H20O12	Quercetin-3-O-glucoside (Isoquercitrin)	Flavonoids	1.59354e+07	1.67523e+07	1.41894e+07	2.13891e+07	2.6497e+07	2.26659e+07	0.664432	-0.589805	down
pmn001583	C27H30O16	Quercetin-3-O-robinobioside	Flavonoids	455748	626340	529664	649042	803721	1.48028e+06	0.549514	-0.863771	down
pmp000589	C24H22O15	Quercetin-7-O-(6''-malonyl)glucoside	Flavonoids	57738.8	73563.6	113849	113873	195619	102637	0.594842	-0.749422	down
mws1329	C21H20O12	Quercetin-7-O-glucoside	Flavonoids	7.64424e+06	7.15098e+06	1.12982e+07	1.50448e+07	1.05677e+07	1.44267e+07	0.651697	-0.617726	down
pme2125	C18H32O16	Raffinose*	Others	1.7356e+06	1.34446e+06	1.57236e+06	759916	801837	892243	1.89585	0.922848	up
Labn002291	C19H26O13	Rhamnosyl-gentisic acid-5-O-β-D-glucoside	Phenolic acids	106960	84277.9	106973	51131.9	80535.3	57423.9	1.57708	0.657252	up
pmn001423	C19H30O8	Roseoside	Others	402860	871272	271035	143325	114904	253917	3.01704	1.59313	up
Zbqn007750	C30H48O5	Rubianol-a	Terpenoids	4.5867e+07	4.50895e+07	4.46965e+07	6.95405e+06	5.62538e+06	7.77409e+06	6.66484	2.73657	up
Zbqn008058	C30H48O4	Rubianol-f	Terpenoids	445754	424177	445927	58254.8	57919.2	62110.9	7.38064	2.88375	up
Zmgn001039	C9H17NO6S	S-Ribosyl-L-homocysteine	Amino acids and derivatives	89948	105168	80262.4	487060	589097	551401	0.169197	-2.56322	down
WaYn004639	C22H24O10	Salirepin 6'-O-p-Coumarate	Phenolic acids	18672.3	15559.3	29022.2	54972.2	30549.2	35558.9	0.522413	-0.936738	down
mws4008	C16H26O2	Sclareolide	Terpenoids	200420	205519	203944	116610	123655	113811	1.72247	0.784477	up
Lmtn003096	C26H36O11	Secoisolariciresinol 4-O-glucoside*	Lignans and Coumarins	99218.7	149611	93582.5	51217.1	70190	97659.4	1.56305	0.644364	up
Hmgp002239	C27H34O15	Semivioxanthin-9-O-Allosyl(1→6)Glucoside	Phenolic acids	99068.1	53164.1	78540.2	34454.4	35051.3	32616.5	2.25977	1.17617	up
Lmsp013224	C29H46O	Stigmasta-4,22-Dien-3-One	Steroids	36415.8	41511.5	44531.6	24749	28877.6	20760.5	1.64624	0.719175	up
mws0192	C4H6O4	Succinic acid*	Organic acids	2.2525e+06	2.33147e+06	2.72929e+06	1.60126e+06	1.4565e+06	1.47524e+06	1.61333	0.690046	up
pme3337	C14H17N5O8	Succinyladenosine	Nucleotides and derivatives	82704.1	71588.3	97748.1	40822.7	55996.5	47145.8	1.75071	0.807937	up
Zmln000899	C15H20O9	Syringaldehyde-4-O-glucoside	Others	1.24074e+06	922918	866208	501081	727175	633238	1.62765	0.702793	up
mws1350	C9H10O4	Syringaldehyde; 4-Hydroxy-3,5-Dimethoxybenzaldehyde	Others	52887.8	59099.3	71550.8	21779.3	55998.3	21906.2	1.8412	0.880647	up
Lszp210010	C15H20N2O6	Tatarine	Alkaloids	145458	135286	130106	226614	210673	195162	0.649616	-0.622341	down
mws1361	C21H22O11	Taxifolin-3-O-rhamnoside (Astilbin)	Flavonoids	195433	189326	210735	232075	580269	277923	0.546191	-0.872522	down
Sazp000955	C12H17NO6	Tetraphyllin A*	Alkaloids	532072	516100	527601	942002	862863	769616	0.612074	-0.708223	down
Lcsn000654	C36H58O12	Trachelosperonide B-1	Terpenoids	2.69819e+06	2.99564e+06	3.01239e+06	4918.02	10657.5	11242.8	324.637	8.34268	up
MWS1837	C8H15NO2	Tranexamic Acid	Organic acids	671156	787520	986780	276332	285314	284632	2.88966	1.5309	up
Zmzp000145	C9H20N2O2	Trimethyllysine	Amino acids and derivatives	267763	319540	277616	657237	596484	501706	0.492712	-1.02118	down
MW0158236	C17H22N4O5	Trp-Ser-Ala	Amino acids and derivatives	83153.9	74975.9	130859	68152.6	57256.9	47710.1	1.6693	0.739245	up
MW0158245	C17H22N4O6	Trp-Ser-Ser	Amino acids and derivatives	163775	178312	161068	109862	98975.9	119679	1.53159	0.615033	up
pmb2922	C15H24N2O17P2	Uridine 5'-diphospho-D-glucose	Nucleotides and derivatives	2.90078e+06	2.77204e+06	2.34812e+06	1.43933e+06	1.36607e+06	1.70116e+06	1.77984	0.831747	up
mws0458	C8H8O3	Vanillin; 4-Hydroxy-3-Methoxybenzaldehyde	Others	476191	541053	712367	431895	341185	289061	1.62842	0.703473	up
Ymjm000096	C32H50O6	Viburnenone B1 methyl ester	Terpenoids	420899	476775	434284	103139	147432	89218.7	3.91994	1.97083	up
Zmjp000966	C10H13N5O4	Vidarabine	Nucleotides and derivatives	4.35394e+06	3.36283e+06	3.64358e+06	2.00127e+07	1.84096e+07	1.88973e+07	0.198193	-2.33502	down
pme3227	C27H30O14	Vitexin-2''-O-rhamnoside	Flavonoids	47063.7	53902	56738.5	93613	89358.3	63829.8	0.638993	-0.646127	down
Zmdn005358	C20H22O7	Vladinol D	Lignans and Coumarins	84298.3	88020.2	104671	223636	264042	235531	0.383001	-1.38458	down
Lmxp000939	C5H5N5	Zarzissine	Alkaloids	269194	283210	247822	636974	597884	524335	0.454882	-1.13643	down
Sazp010922	C30H46O4	Zizyberanalic acid	Terpenoids	77998.4	76416.4	72855.3	22165.3	22829.6	22952.2	3.34481	1.74192	up
Wafn011571	C18H32O3	alpha-Hydroxylinoleic acid*	Lipids	70246.8	61816	65184.2	30640.6	28063	30968.5	2.19965	1.13727	up
Ylyn012389	C30H46O5	celastolide	Terpenoids	2.43598e+06	2.17921e+06	2.18626e+06	324779	324779	324779	6.98059	2.80335	up
ZbWp000749	C8H18N4O2	ethyl-L-arginine*	Amino acids and derivatives	189431	169392	174051	282267	279376	296663	0.620843	-0.6877	down
Wbsp001110	C10H10N2O	hupcrispatine	Alkaloids	4.47184e+06	4.32534e+06	4.46732e+06	8.72256e+06	8.56067e+06	7.38067e+06	0.53781	-0.894831	down
Sasp011349	C30H48O4	orthosiphonoic acid*	Terpenoids	151341	116610	88236.9	57892.7	33487.4	31571.7	2.89697	1.53455	up
pme1439	C9H8O3	p-Coumaric acid	Phenolic acids	73468	90176.5	78476.5	14357.6	14357.6	14357.6	5.62122	2.49088	up
mws0921	C9H10O2	p-Coumaryl alcohol	Others	660874	529015	514969	80066.7	152275	91054.9	5.27172	2.39828	up
Wbmn00859	C20H16O8	vitelignin A	Lignans and Coumarins	470594	485931	536460	793281	693282	846897	0.639816	-0.644271	down
Lmbn002648	C9H8O3	α-Hydroxycinnamic Acid*	Phenolic acids	456321	539945	468064	9945.51	49727.5	9945.51	21.0336	4.39463	up
Zjyp101808	C31H52O3	α-Irigermanal	Terpenoids	165528	136332	180039	100913	75203.8	122233	1.61522	0.69173	up
