# Supplementary material for: Violet LED light-activated MdHY5 positively regulates phenolic accumulation to inhibit fresh-cut apple fruit browning
Source: Hortic Res. 2024 Sep 28;12(1):uhae276. doi: 10.1093/hr/uhae276 (PMC11739620; doi:10.1093/hr/uhae276)
Supplement: Web_Material_uhae276 [file web_material_uhae276.zip › Supplemental Table 5.xlsx]

## Sheet: Sheet1
Supplemental Table S5. DAMs between violet LED light-treated samples at 4 d and samples at 0 d.
Index	Formula	Compounds	Class I	Violet 4 d-1	Violet 4 d-2	Violet 4 d-3	0 d-1	0 d-2	0 d-3	Fold_Change	Log2FC	Type
Wbmp008021	C26H39NO7	(14-Ethyl-4,6,19-trimethoxy-9,11-dioxa-14-azaheptacyclo[10.7.2.12,5.01,13.03,8.08,12.016,20]docosan-21-yl)acetate	Alkaloids	2.36666e+06	2.35401e+06	2.44529e+06	1.65714e+06	1.4761e+06	1.49708e+06	1.54762	0.630049	up
Zmhn003515	C25H26O12	(2R,3R,5R,6R)-6-((((Z)-3-(3,4-dihydroxyphenyl)acryloyl)oxy)methyl)-3,4,5-trihydroxytetrahydro-2H-pyran-2-yl (E)-3-(4-hydroxy-3-methoxyphenyl)acrylate	Phenolic acids	115757	133933	66708.5	12134.8	25475	37799.8	4.19574	2.06893	up
Wbsp000175	C31H50O6	(2R,3S,4S,7aS,10S,13aR,15bR)-2,3,11-trihydroxy-4,10-bis(hydroxymethyl)-3,4,7a,10,13a,15b-hexamethyl-1,2,3,4,4a,7,7a,8,9,9a,10,11,12,13,13a,13b,14,15,15a,15b-icosahydro-5H-cyclohepta[1,2-a:5,4-a']dinaphthalen-5-one	Others	511458	519679	632876	112736	77070	124271	5.29811	2.40548	up
Wcfn003882	C16H20O10	(2S,3S,4S,5R,6R)-6-(3-benzoyloxy-2-hydroxypropoxy)-3,4,5-trihydroxyoxane-2-carboxylic acid	Others	770547	766002	1.09507e+06	350576	230118	286077	3.03611	1.60222	up
Wbkp008219	C38H46N6O7	(3S,3'S)-N,N'-((1R,2R)-5-((3,4,5-trihydroxy-6-methyltetrahydro-2H-pyran-2-yl)oxy)cyclohex-3-ene-1,2-diyl)bis(2-methyl-2,3,4,9-tetrahydro-1H-pyrido[3,4-b]indole-3-carboxamide)	Alkaloids	385342	316997	449203	151923	129587	102666	2.99744	1.58373	up
Wbsp007814	C29H44O3	(7aS,10R,11R,13aS,15bR)-3,11-dihydroxy-4,4,7a,10,13a,15b-hexamethyl-1,4,4a,7,7a,8,9,9a,10,11,12,13,13a,13b,14,15,15a,15b-octadecahydro-5H-cyclohepta[1,2-a:5,4-a']dinaphthalen-5-one	Terpenoids	193692	256098	207459	12677	20543.9	12937.6	14.239	3.83177	up
pmp000271	C30H48O6	1,2,3,19-Tetrahydroxyurs-12-en-28-oic acid*	Terpenoids	124360	122989	117589	19483.8	19483.8	19483.8	6.24346	2.64235	up
Wbtp004961	C15H10O7	1,2,4,5-tetrahydroxy-7-(hydroxymethyl)anthracene-9,10-dione*	Flavonoids	783028	878414	1.00253e+06	264782	220706	242063	3.66156	1.87246	up
Wbtn004362	C18H16O10	1,3,6,7-tetrahydroxy-2-(3,4,5-trihydroxyoxan-2-yl)xanthen-9-one	Flavonoids	748780	627041	948289	40871.6	34543.9	69078.4	16.0845	4.0076	up
Lmqn005179	C24H24O11	1,4,8-Trihydroxynaphthalene-1-O-[6'-O-(3''-methoxy-5''-hydryoxybenzoyl)]glucoside	Quinones	95910.8	59291.8	68715.5	31500.8	12727.7	8288.52	4.26372	2.09211	up
Wbtn004512	C21H22O12	1,8-dihydroxy-4,5-dimethoxy-3-{[(2s,3r,4s,5s,6r)-3,4,5-trihydroxy-6-(hydroxymethyl)oxan-2-yl]oxy}xanthen-9-one	Flavonoids	689082	1.37309e+06	1.15879e+06	391881	286306	361266	3.09871	1.63167	up
Waln010743	C28H54NO9P	1-(2,3-dihydroxypropoxy)-3-(((2-(dimethylamino)ethoxy)(hydroxy)phosphoryl)oxy)propan-2-yl (11Z,14Z)-octadeca-11,14-dienoate	Lipids	754605	751388	821599	511787	425585	454037	1.67283	0.742292	up
Waln011524	C26H54NO9P	1-(2,3-dihydroxypropoxy)-3-(((2-(dimethylamino)ethoxy)(hydroxy)phosphoryl)oxy)propan-2-yl palmitate*	Lipids	180482	173728	173674	89365.3	85576.2	81830.8	2.05584	1.03973	up
Wbmp002299	C22H27NO9	1-(4-((3,4,5-trihydroxy-6-(hydroxymethyl)tetrahydro-2H-pyran-2-yl)oxy)benzyl)-1,2,3,4-tetrahydroisoquinoline-5,6,7-triol	Alkaloids	1.10525e+07	6.1618e+06	1.04834e+07	950162	1.13844e+06	1.16626e+06	8.50964	3.0891	up
MEDP1341	C26H50NO7P	1-(9Z,12Z-octadecadienoyl)-sn-glycero-3-phosphocholine	Lipids	980209	1.11426e+06	1.11747e+06	631268	575047	575016	1.80311	0.850489	up
MEDL00392	C26H52NO7P	1-(9Z-octadecenoyl)-sn-glycero-3-phosphocholine	Lipids	151798	163635	175656	37477.9	76594.3	63416.6	2.76687	1.46826	up
MWS00330g	C5H9NO2	1-Amino-1-cyclobutane-carboxylic-acid*	Amino acids and derivatives	3.66106e+06	3.9419e+06	3.88593e+06	1.19701e+07	1.25281e+07	1.22572e+07	0.312578	-1.67771	down
Wafn004433	C17H32O10	1-Hexanol arabinosylglucoside	Others	2.06316e+07	2.3588e+07	1.8154e+07	4.27596e+06	5.90104e+06	6.56899e+06	3.72469	1.89712	up
Zbfn007626	C25H48NO7P	1-Linoleoyl-2-Lysophosphatidic Acid Monobutylamine Ester	Lipids	161476	152729	134444	101013	71181.4	58642.4	1.94357	0.958712	up
Lmhp010573	C27H48O9	1-Linoleoylglycerol-3-O-glucoside*	Lipids	73158.2	101604	93139	8095.47	8095.47	8095.47	11.0309	3.46348	up
pma3724	C17H20O9	1-O-Feruloylquinic acid	Phenolic acids	47680	57202	112274	43071.6	24737.3	23074.8	2.38938	1.25664	up
pmb2871	C13H16O9	1-O-Gentisoyl-β-D-glucoside*	Phenolic acids	2.30821e+06	2.29871e+06	1.59954e+06	937002	1.3158e+06	1.18644e+06	1.8046	0.85168	up
HJN003	C17H22O10	1-O-Sinapoyl-β-D-glucose	Phenolic acids	604500	1.5525e+06	637137	104226	113486	130508	8.02406	3.00433	up
Lmsn003111	C15H18O8	1-O-p-Coumaroyl-β-D-glucose*	Phenolic acids	1.65571e+07	9.93306e+06	1.00535e+07	6.29924e+06	7.1835e+06	6.87595e+06	1.79499	0.843975	up
Zbjn003642	C22H28O13	1-O-rhamnose-3-O-Caffeoyl Quinic Acid	Phenolic acids	47821	58455.2	29026.1	129461	178537	104964	0.327639	-1.60982	down
Lmsn011015	C30H46O5	1-Oxo-Siaresinolic acid*	Terpenoids	97685.1	99577.5	103073	14328.2	14328.2	14328.2	6.98703	2.80468	up
Wbmp010544	C37H50N2O11	10-Hydroxymethyllycaconitine	Alkaloids	345392	261172	357328	92755.5	118932	106953	3.02501	1.59694	up
mws2623	C18H34O2	11-Octadecanoic acid(Vaccenic acid)*	Lipids	6.03691e+06	4.36116e+06	4.65536e+06	3.35424e+06	3.21352e+06	2.91269e+06	1.58784	0.667064	up
Ymjm000095	C30H46O2	13,28-Epoxyolean-11-en-3-one*	Terpenoids	546153	564778	512888	104212	95982.1	83870.4	5.71638	2.5151	up
Wcsn010224	C18H30O2	14-hydroxy-2,6,10-trimethylpentadeca-2,5,10-trien-4-one*	Others	32753.5	34687.3	34067.9	19744.2	28003.8	16072.7	1.59053	0.669505	up
pmn001479	C30H48O5	16,23-Epoxy-11,24,25-trihydroxydammar-13(17)-en-3-one (Alisol F)	Terpenoids	347811	337344	340368	1277.28	6386.38	1277.28	114.7	6.84172	up
pmn001427	C30H48O4	16,23:16,30-Diepoxydammar-24-ene-3,20-diol (Jujubogenin)*	Terpenoids	2.6719e+07	2.65487e+07	2.66733e+07	5.44255e+06	4.67838e+06	4.91728e+06	5.31586	2.4103	up
Lhkp101414	C30H46O4	16-Hydroxy-3-oxo-5-lanosta-7,24-dien-21-oic acid (Kulonic acid)	Terpenoids	120593	153921	104138	21815.7	21626.2	19806.7	5.98673	2.58177	up
Wbsp011256	C30H48O3	16-oxo-21β-hydroxyserrat-14-en-3α-yl acetate	Terpenoids	263426	254687	259903	83837.1	92219.6	96206.8	2.85759	1.5148	up
Qmhp090808	C29H28N2O4	18-Demethylparaensidimerin C	Alkaloids	735040	641054	765837	236420	199653	204685	3.34281	1.74106	up
Lhwp110301	C30H46O4	19-Hydroxy-2-(hydroxymethyl)-A(1)-norursa-2,12-dien-28-oic acid (Coleonolic acid)*	Terpenoids	1.35807e+06	1.32776e+06	1.43107e+06	113221	130243	122129	11.2609	3.49325	up
Lhdp102527	C30H48O4	19-Hydroxyursolic acid	Terpenoids	261283	251404	275954	68650	61530.4	80526	3.74284	1.90413	up
Lmsn009900	C30H46O6	1β-Hydroxy-2-oxopomolic acid	Terpenoids	1.50307e+06	1.54131e+06	1.53505e+06	4252.95	6520.17	3702.33	316.359	8.30542	up
pme3184	C10H14N5O6P	2'-Deoxyadenosine-5'-monophosphate	Nucleotides and derivatives	111399	158409	137390	57293.1	82209.2	68100.4	1.96142	0.971901	up
Lskp211486	C30H46O5	2,19-Dihydroxy-3-oxo-24-norolean-12-en-28-oic acid*	Terpenoids	2.69949e+06	2.94123e+06	2.54477e+06	191442	163434	191714	14.9755	3.90454	up
Lmsn011830	C30H46O5	2,19-Dihydroxy-3-oxours-12-en-28-oic acid	Terpenoids	9.40264e+07	9.64721e+07	9.64014e+07	1.03933e+07	8.23664e+06	1.01463e+07	9.97001	3.3176	up
Lmsn012480	C30H44O5	2,19-Dihydroxy-3-oxoursa-1,12-dien-28-oic acid (Fupenzic acid)	Terpenoids	75076.5	70326.6	73346.9	8837.48	8837.48	8837.48	8.25085	3.04454	up
pmn001407	C30H48O6	2,3,16,21-Tetrahydroxyolean-12-en-28-oic acid (Platycogenic acid C)	Terpenoids	1.28802e+06	1.20101e+06	977819	386076	397047	421862	2.87709	1.52461	up
Lskp211450	C30H48O6	2,3,19,23-Tetrahydroxyolean-12-en-28-oic acid (Arjungenin)*	Terpenoids	147952	133969	117589	17319.2	17319.2	17319.2	7.68918	2.94283	up
Smpn009074	C30H48O6	2,3,19,23-Tetrahydroxyurs-12-en-28-oic acid	Terpenoids	4.24741e+06	4.41258e+06	4.59459e+06	88386.2	70558.6	44092.7	65.2815	6.0286	up
pmp000269	C30H48O5	2,3,19-Trihydroxyolean-12-en-28-oic acid (Arjunic acid)	Terpenoids	146662	158248	125378	12509.2	13448.3	14763.1	10.5669	3.40148	up
Lhwp110119	C30H48O5	2,3,19-Trihydroxyurs-12-en-28-oic acid (Tormentic acid)	Terpenoids	169712	126737	161051	16874.5	13589.2	13583	10.3867	3.37667	up
MWSCX013	C30H48O5	2,3,19-trihydroxyurs-12-en-28-oic acid (Euscaphic acid)*	Terpenoids	422173	415743	305084	27291	25616	39008.3	12.4354	3.63638	up
Smpn009230	C30H48O5	2,3,23-Trihydroxyolean-12-en-28-oic acid*	Terpenoids	5.77001e+07	5.85472e+07	5.70766e+07	6.43862e+06	6.49819e+06	7.83977e+06	8.34227	3.06044	up
pmn001708	C30H48O5	2,3,23-Trihydroxyurs-12-en-28-oic acid (Asiatic acid)	Terpenoids	484859	490686	519941	35073.5	31177.2	36389.4	14.5702	3.86495	up
Wbmn009702	C30H48O5	2,3,23-Trihydroxyurs-12-en-28-oic acid*	Terpenoids	5.77427e+07	5.61843e+07	5.73965e+07	6.34115e+06	5.29416e+06	7.29148e+06	9.0519	3.17822	up
Cmcp006262	C30H48O6	2,3,7,19-Tetrahydroxyurs-12-en-28-oic acid (Roxburic Acid)*	Terpenoids	106822	130368	108141	16925.6	16925.6	16925.6	6.80095	2.76574	up
Smpn011792	C30H48O4	2,3-Dihydroxy-12-ursen-28-oic acid*	Terpenoids	6.01909e+07	5.85556e+07	5.75013e+07	1.30558e+07	1.30309e+07	1.45705e+07	4.33497	2.11602	up
Lmbn001034	C6H12O4	2,3-Dihydroxy-3-methylpentanoic acid	Organic acids	1.40451e+07	1.56343e+07	1.60946e+07	3.23703e+06	4.34946e+06	4.53677e+06	3.77572	1.91675	up
Lhwp110125	C30H48O4	2,3-Dihydroxylup-20(29)-en-28-oic acid (Alphitolic acid)*	Terpenoids	272085	263802	127285	14799.7	50810.7	54979.4	5.4994	2.45927	up
pmn001706	C30H48O4	2,3-Dihydroxyolean-12-en-28-oic acid (2-Hydroxyoleanolic acid)*	Terpenoids	3.74378e+07	3.55642e+07	3.70858e+07	7.67966e+06	7.48561e+06	8.53543e+06	4.64492	2.21565	up
Hmjn008136	C30H46O4	2,3-Dihydroxyoleana-11,13(18)-dien-28-oic acid (Camaldulenic acid)	Terpenoids	717014	695078	747278	129802	131833	129521	5.52048	2.46479	up
Qmfp122218	C30H46O4	2,3-Dihydroxyurs-12,18-dien-28-oic acid (Goreishic Acid I)	Terpenoids	1.25655e+06	1.3058e+06	1.23936e+06	82640.2	77763.7	139285	12.6855	3.66511	up
Zmpn008194	C30H48O4	2,3-Dihydroxyurs-12-en-28-oic acid (Corosolic acid)*	Terpenoids	6.12277e+07	5.89308e+07	5.95884e+07	1.41941e+07	1.48593e+07	1.56861e+07	4.01763	2.00634	up
Li512114	C31H50O4	2,3-Dihydroxyurs-12-en-28-oic acid methyl ester (Corosolic acid methyl ester)	Terpenoids	67878.9	71632.9	71471.6	8049.38	6137.91	8952.93	9.11761	3.18866	up
Zblp003803	C15H14O5	2,4,2',5'-Tetrahydroxydihydrochalcone	Flavonoids	198838	165262	242330	91045.9	77342.3	79718.7	2.44423	1.28938	up
Qmyp010506	C13H10O4	2,4,6-Trihydroxybenzophenone	Others	135881	122841	103125	6562.83	31122.3	19595.1	6.31714	2.65927	up
MWS1855	C6H8N2	2,5-Dimethyl pyrazine	Alkaloids	436710	296814	542078	228766	257108	292854	1.63806	0.711987	up
Wbtn005071	C21H22O12	2,5-dihydroxy-1,6-dimethoxy-8-{[(2s,3r,4s,5s,6r)-3,4,5-trihydroxy-6-(hydroxymethyl)oxan-2-yl]oxy}xanthen-9-one	Flavonoids	942869	1.62877e+06	1.21394e+06	197476	252624	306159	5.00566	2.32356	up
WaYn011395	C28H56NO9P	2-(2,3-dihydroxypropoxy)-3-(((2-(dimethylamino)ethoxy)(hydroxy)phosphoryl)oxy)propan-2-yl (Z)-14-Octadecenoic Acid	Lipids	102338	87841.1	97834.3	23247.4	22057.2	32624.1	3.69586	1.88591	up
Waln011009	C28H54NO9P	2-(2,3-dihydroxypropoxy)-3-(((2-(dimethylamino)ethoxy)(hydroxy)phosphoryl)oxy)propyl (11Z,14Z)-octadeca-11,14-dienoate	Lipids	812773	823131	871497	552240	477624	494535	1.64484	0.717951	up
Waln011222	C26H54NO9P	2-(2,3-dihydroxypropoxy)-3-(((2-(dimethylamino)ethoxy)(hydroxy)phosphoryl)oxy)propyl palmitate*	Lipids	191479	194929	178991	81484.7	87813.8	83889.1	2.23313	1.15906	up
Lhmp122227	C15H14O5	2-(2,4-Dihydroxyphenyl)-1-(4-hydroxy-2-methoxyphenyl)ethanone	Others	2.82294e+07	3.11013e+07	3.45369e+07	1.57593e+07	1.88314e+07	1.78142e+07	1.7912	0.840925	up
Zbfn004680	C28H34O16	2-(3,4-Dihydroxyphenethoxy)-6-(3,4,5-trihydroxycaffeoyl)-O-arabinopyranosyl-D-glucose	Phenolic acids	232101	145537	139206	21572.7	30700.7	20032.5	7.14803	2.83754	up
pme3083	C8H7NO3	2-(Formylamino)benzoic acid	Phenolic acids	107179	58766.7	58722.4	6187.81	6187.81	6187.81	12.1027	3.59726	up
Zmmp000606	C6H13NO3	2-Amino-4-hydroxy-3-methylpentanoic acid	Amino acids and derivatives	1.59757e+07	1.66876e+07	1.6866e+07	1.00825e+07	1.02254e+07	1.04497e+07	1.61031	0.687341	up
Walp007190	C20H43NO4	2-AminoicoSane-1,5,7,19-tetraol	Lipids	98869.6	140776	95356	90380.6	68627.8	63755.5	1.50384	0.588652	up
pmb0374	C5H5N5	2-Aminopurine	Nucleotides and derivatives	91596	106159	146165	480159	456089	489463	0.241227	-2.05154	down
HJN106	C30H46O5	2-Carboxy-3-hydroxy-A(1)-norlupan-20(29)-en-28-oic acid (Ceanothic acid)*	Terpenoids	3.95599e+06	4.20297e+06	4.03594e+06	322792	270707	306370	13.5519	3.76042	up
Zbfn006009	C25H26O11	2-Feruloyl-6-(4-hydroxycinnamoyl)glucoside	Phenolic acids	108302	162638	131788	6786.27	6786.27	6786.27	19.7815	4.30608	up
Lmzn006582	C30H46O4	2-Formyl-3-hydroxy-A(1)-norlup-20(29)-en-28-oic acid (Colubrinic acid)	Terpenoids	1.49857e+07	1.62026e+07	1.5217e+07	2.01415e+06	2.47259e+06	2.14231e+06	7.00029	2.80741	up
Lmbn001288	C5H8O4	2-Hydroxy-2-methyl-3-oxobutanoic acid*	Organic acids	194030	143977	137702	83048.6	76128.6	94785.3	1.87315	0.905465	up
Lmmn001643	C9H8O3	2-Hydroxycinnamic acid*	Phenolic acids	778188	581579	1.77177e+06	40985.5	65608.4	12606.3	26.2712	4.71541	up
mws0341	C6H12O3	2-Hydroxyisocaproic acid	Organic acids	594623	379635	535628	11187.4	11187.4	55937	19.2804	4.26907	up
Lhwp110302	C30H46O5	2-Hydroxymethyl-A(1)-nor-19,24-dihydroxyurs-2,12-dien-28-oic acid (Rosamultic acid)*	Terpenoids	2.80684e+06	2.74941e+06	2.60287e+06	179584	186683	187621	14.7306	3.88074	up
Lmzp009620	C39H54O7	2-Hydroxypyracrenic acid*	Terpenoids	86006.7	93107.6	59854.2	1600.41	1600.41	1600.41	49.7723	5.63727	up
Lmzn006284	C30H48O4	2-Hydroxyursolic acid*	Terpenoids	4.15165e+07	4.01357e+07	6.17915e+07	9.54582e+06	9.00765e+06	1.00058e+07	5.02267	2.32846	up
pmb3101	C7H12O5	2-Isopropylmalic Acid	Organic acids	1.62933e+06	1.14697e+06	1.05817e+06	245442	259995	306224	4.72422	2.24008	up
Lmhp012042	C21H38O4	2-Linoleoylglycerol	Lipids	22415.2	27024.4	23566.3	5272.4	3702.82	6059.88	4.8557	2.27968	up
Lmhp010334	C27H48O9	2-Linoleoylglycerol-1-O-glucoside*	Lipids	92324.7	77276.9	77037.7	8163.33	8163.33	8163.33	10.071	3.33214	up
Wcgp003250	C10H10O2	2-Methyl-3-hydroxyindan-1-one	Others	759416	1.03753e+06	792559	544707	378926	548934	1.7585	0.814342	up
mws0473	C5H8O4	2-Methylsuccinic acid*	Organic acids	1.70613e+06	1.295e+06	1.46162e+06	759727	899174	1.16822e+06	1.57855	0.658603	up
Labn004625	C19H28O10	2-Phenylethyl beta-primeveroside	Others	2.01577e+06	1.88014e+06	1.22683e+06	1.17555e+06	1.02829e+06	1.15989e+06	1.52293	0.606852	up
Lmgn002555	C8H14O4	2-Propylglutaric acid	Organic acids	789507	870504	874482	41994.3	40439.3	31109.3	22.3219	4.48039	up
Zmgn001448	C7H12O5	2-Propylmalic Acid*	Organic acids	1.57101e+06	1.54671e+06	1.48945e+06	323202	451322	353614	4.08387	2.02994	up
Layp005274	C16H18O4	2-[2-(2-Hydroxyphenyl)ethyl]-4,6-dimethoxyphenol	Phenolic acids	214793	221175	244815	108269	111712	100665	2.12316	1.08621	up
Zmmp001941	C9H17NO8	2-amino-4-hydroxy-3-((3,4,5-trihydroxytetrahydro-2H-pyran-2-yl)oxy)butanoic acid	Amino acids and derivatives	1.42068e+06	1.33379e+06	1.43497e+06	1.97979e+07	1.87542e+07	2.00222e+07	0.0715234	-3.80544	down
Zmbn004194	C8H14O5	2-hydroxy-2-isobutylsuccinic acid	Others	233137	258056	164786	55971.3	60631.4	52870.8	3.87069	1.95259	up
pmn001700	C30H48O3	24,30-Dihydroxy-12(13)-ene-lupeol*	Terpenoids	3.93712e+06	5.01995e+06	3.80699e+06	873564	540267	699556	6.03962	2.59446	up
Qmfp122207	C39H54O7	24-p-Coumaroyloxy-2,3-dihydroxyurs-12-en-28-oic acid (Guavacoumaric acid)*	Terpenoids	69753.3	62345.6	76769.9	2142.29	2142.29	2142.29	32.4993	5.02234	up
Lmgn010741	C30H46O5	2α,3α,23-Trihydroxyurs-12,20(30)-dien-28-oic acid*	Terpenoids	105512	110270	100640	15079.3	15079.3	15079.3	6.99461	2.80624	up
Saln003605	C26H30O13	3'-O-Feruloyl Swertiamarin	Terpenoids	34831.1	52611.2	66129.4	5453.12	5453.12	5453.12	9.38739	3.23072	up
Zblp004717	C28H32O16	3'-methoxyquercetin-3-O-L-rhamnosyl(1→2)-glucopyranoside*	Flavonoids	42974.9	28881.8	40096.2	6406.6	11575.7	6405.59	4.59052	2.19866	up
Lssp210085	C30H46O2	3,11-dioxo-β-oleorene*	Terpenoids	479884	507956	472127	99869.9	88396.3	85399	5.33487	2.41545	up
Wmnp000001	C30H48O4	3,12-Dihydroxyoleanan-28,13-olide (Oleanderolide)	Terpenoids	82119.6	98033	64612.8	20751.4	26726.5	18981	3.68295	1.88086	up
Zbqn008291	C30H50O4	3,13,15-Trihydroxyoleanane-12-one	Terpenoids	4.00717e+06	3.64047e+06	3.63188e+06	663510	699790	730879	5.38613	2.42925	up
pmn001591	C30H48O5	3,19,23-Trihydroxyurs-12-en-28-oic acid (Rutundic acid)	Terpenoids	9.99838e+06	1.00548e+07	1.02637e+07	813892	727194	992767	11.9647	3.58072	up
Lmzn006169	C30H48O4	3,19-Dihydroxyurs-12-en-28-oic acid (Pomolic acid)*	Terpenoids	1.91848e+07	1.84082e+07	1.75031e+07	3.80224e+06	3.90079e+06	3.37597e+06	4.97301	2.31412	up
Hmbn004734	C29H44O4	3,23-Dihydroxy-30-noroleana-12,20(29)-dien-28-oic acid (30-Norhederagenin)	Terpenoids	183372	175386	204406	22641	22641	22641	8.2912	3.05158	up
Lmdn006811	C30H48O3	3,24-Dihydroxyolean-12-en-22-one (Soyasapogenol E)*	Terpenoids	1.42657e+07	1.54281e+07	1.43583e+07	4.53666e+06	3.19173e+06	4.60795e+06	3.57092	1.8363	up
Zmpp002571	C15H10O7	3,3',4',5',7-Pentahydroxyflavone; Robinetin	Flavonoids	1.38011e+06	592106	1.23913e+06	218077	213763	177642	5.26896	2.39752	up
Layp003558	C15H22O9	3,4,5-Trimethoxyphenol-1-O-β-D-glucoside	Others	77073.3	41115.7	51828.6	29234	29427.5	32102	1.87319	0.9055	up
Lahp003986	C21H22O10	3,4-Dihydro-4-(4'-hydroxyphenyl)-5,7-dihydroxycoumarin glucoside	Lignans and Coumarins	140870	129641	94959.1	40846.1	33699.1	38804.1	3.22428	1.68898	up
Zbln005108	C20H28O11	3,4-Dihydroxyallylbenzene-4-O-xylosyl(1→6)glucoside*	Phenolic acids	2.5959e+06	2.08282e+06	2.07031e+06	403419	304960	237272	7.13691	2.8353	up
HX1191	C30H46O4	3,4-Secodammara-4(28),20,24-trien-3,26-dioic acid	Terpenoids	681287	664971	596133	51516.8	52561	59852.9	11.8489	3.56668	up
Hmyp002315	C15H10O7	3,5,7,4'-Tetrahydroxy-Coumaronochromone	Others	785187	699032	905794	162417	180808	179670	4.57072	2.19242	up
Lahp002608	C11H9NO2	3,5-Dihydro-2H-Furo[3,2-C]Quinolin-4-One*	Alkaloids	709153	671941	623423	1.12673e+06	1.12338e+06	1.01788e+06	0.613381	-0.705145	down
Lamn006238	C23H26O11	3,9-dihydroeucomnalin glucoside	Flavonoids	363166	293145	335350	50369.1	44292.2	50400.2	6.83614	2.77318	up
Zbqp000579	C6H9N3O2	3-(Pyrazol-1-yl)-L-alanine	Amino acids and derivatives	512088	577957	638890	1.2577e+06	1.26671e+06	1.05586e+06	0.482907	-1.05018	down
Zbqp001029	C8H18N4O2	3-(triazan-2-yl)propyl L-prolinate*	Amino acids and derivatives	194544	137803	170690	198021	303035	261777	0.659433	-0.600702	down
MWS04559g	C9H11NO3	3-Hydroxy-L-phenylalanine*	Amino acids and derivatives	1.18379e+06	1.29588e+06	1.20994e+06	1.91751e+06	2.49676e+06	1.98335e+06	0.576716	-0.794068	down
Zbpn004496	C26H32O15	3-HydroxyPhloretin-2'-O-(6''-O-xylosyl)glucoside	Flavonoids	1.90975e+06	3.32896e+06	2.56589e+06	6.12067e+06	3.4866e+06	5.74573e+06	0.508344	-0.976123	down
Lmmn008971	C30H48O3	3-Hydroxycycloarta-24-ene-26-oic acid (Isomangiferolic acid)*	Terpenoids	1.45802e+07	1.55283e+07	1.39833e+07	4.00915e+06	2.87688e+06	3.9866e+06	4.05529	2.01981	up
HJN110	C30H48O3	3-Hydroxylup-20(29)-en-28-oic acid (Betulinic acid)*	Terpenoids	1.39703e+07	1.50873e+07	1.07771e+07	3.58825e+06	2.47426e+06	3.10223e+06	4.34652	2.11986	up
Llhp011704	C30H46O5	3-Hydroxyolean-12-ene-28,29-dioic acid (Serratagenic Acid)*	Terpenoids	2.66198e+06	2.6918e+06	2.41465e+06	105161	101398	130982	23.0148	4.52449	up
Zbtn005022	C21H24O11	3-Hydroxyphloretin-4'-O-glucoside	Flavonoids	3.52878e+06	1.96398e+06	2.71454e+06	1.22606e+06	1.07437e+06	1.14474e+06	2.38227	1.25234	up
MWSmce052	C30H48O3	3-Hydroxyurs-12-en-28-oic acid (3-Epiursolic acid)*	Terpenoids	7.20758e+06	9.77952e+06	6.84137e+06	1.81131e+06	1.29201e+06	1.46563e+06	5.21531	2.38275	up
pmp000439	C30H44O3	3-Hydroxyurs-5(6),12,18(19)-trien-28-oic acid (Uncargenin B)	Terpenoids	352882	410049	394454	34496.6	33066.3	36876.4	11.0819	3.47013	up
Hmmp001310	C11H9NO2	3-Indoleacrylic acid*	Alkaloids	725402	587225	740099	1.12902e+06	1.18604e+06	1.18385e+06	0.586676	-0.769364	down
Lmbn001754	C7H12O5	3-Isopropylmalic Acid*	Organic acids	2.7532e+06	2.85293e+06	2.41397e+06	374599	443442	528419	5.95644	2.57445	up
Wafn003429	C16H30O10	3-Methylbutyl 6-O-(alpha-L-arabinopyranosyl)-beta-D-glucopyranoside	Others	1.78334e+07	1.79887e+07	2.49509e+07	8.57331e+06	9.643e+06	1.31181e+07	1.9395	0.955684	up
Smpp009685	C39H54O8	3-O-Cafeoyltormentic acid	Terpenoids	33886.4	27955.7	26685.7	2583.84	2583.84	2583.84	11.4207	3.51358	up
Lmzp010525	C39H54O6	3-O-Caffeoyl-9-hydroxylup-20(30)-en-7-one (Querspicatin A)*	Terpenoids	119073	119405	120511	24571.9	16987.5	32373.9	4.85557	2.27964	up
pmn001421	C16H18O8	3-O-p-Coumaroylquinic acid	Phenolic acids	2.32002e+07	1.66422e+07	1.9409e+07	1.26631e+07	1.12116e+07	1.06198e+07	1.71771	0.780486	up
Smpp009887	C39H54O7	3-O-p-Coumaroylrotundic acid	Terpenoids	151346	129121	108198	3683.75	5490.88	7993.13	22.6392	4.50075	up
pmb3075	C16H16O7	3-O-p-Coumaroylshikimic acid	Phenolic acids	74649.3	37329.3	41994.3	94277.7	147758	130650	0.413144	-1.27528	down
Smnp010489	C39H54O7	3-O-p-Coumaroyltormentic acid	Terpenoids	106231	87013.2	93082.2	7859.14	5847.07	7944.38	13.2249	3.72518	up
Lhdp102528	C30H46O4	3-Oxo-19-hydroxyurs-12-en-28-oic acid (Pomonic acid)*	Terpenoids	1.41707e+06	1.30725e+06	1.25424e+06	138120	100741	135392	10.6307	3.41016	up
Lmmn009550	C30H46O3	3-Oxo-9,19-cyclolanost-24-en-26-oic acid (Mangiferonic acid)*	Terpenoids	45435.2	52133.1	48868.3	3000.81	2368.11	1910.42	20.1168	4.33033	up
MWSmce134	C30H46O3	3-Oxolup-20(29)-en-28-oic acid (Betulonic acid)*	Terpenoids	68907.1	82065.5	80394	5452.66	5452.66	5452.66	14.1439	3.82211	up
Hmgp002327	C11H9NO2	3-amino-2-naphthoic acid*	Alkaloids	262313	344680	319153	665747	586848	574521	0.50689	-0.980257	down
Yacp000453	C5H9NO2	3-hydroxy-1-methylpyrrolidin-2-one*	Alkaloids	2.65517e+06	2.88462e+06	2.82705e+06	8.88633e+06	9.64874e+06	9.27703e+06	0.300834	-1.73296	down
Lssp210310	C30H48O	3-hydroxylup-12(13),20(29)-diene	Terpenoids	122448	150194	154893	16414.6	16414.6	16414.6	8.68201	3.11803	up
Ladp002935	C10H7NO3	3-quinolinecarboxylic acid	Alkaloids	27943.2	23462	19117.9	47368.7	35958.9	31059.2	0.616532	-0.697751	down
Wbsp008296	C30H46O5	3α,21α-dihydroxyserrat-14-en-24-oic acid	Terpenoids	540228	657464	616794	34160.5	36648.9	48041.5	15.2669	3.93234	up
Lmbn001364	C5H8O4	4-Hydroxy-2-Oxopentanoic Acid*	Organic acids	127867	130854	94293.7	63135.5	80453.6	34880.6	1.97801	0.984049	up
MWSmce466	C8H8O2	4-Hydroxyacetophenone	Others	242405	272657	256982	63126	45713.5	72585.3	4.25546	2.08931	up
Lamp000484	C5H9NO2	4-Methylazetidine-2-Carboxylic acid*	Alkaloids	1.73738e+06	1.81631e+06	1.68376e+06	5.03346e+06	5.15207e+06	5.23746e+06	0.339588	-1.55814	down
Zmhn000892	C13H18O8	4-O-Glucosyl-3,4-dihydroxybenzyl alcohol	Others	454966	442967	532669	66961.8	85990.9	104643	5.55367	2.47344	up
Zmhn001358	C13H16O8	4-O-Glucosyl-4-hydroxybenzoic acid*	Phenolic acids	1.1508e+06	989800	706853	490028	287432	196174	2.92457	1.54822	up
Wasn000977	C11H20O10	4-O-galactopyranosylxylose	Others	160682	193018	196826	402231	411070	436298	0.440562	-1.18258	down
Wcsn010254	C18H30O2	4-[3-(4,8-dimethylnona-3,7-dienyl)-3-methyloxiran-2-yl]butan-2-one*	Others	462264	426615	403457	153754	161982	161876	2.70583	1.43607	up
Zmmp002106	C3H9N3O2	4-methyl-1,5,2,3-dioxadiazinan-2-amine	Nucleotides and derivatives	322303	352033	371250	648878	666666	663343	0.52837	-0.920379	down
Wbmn002637	C20H18O8	4β-hydroxypaulownin	Lignans and Coumarins	80331.4	138165	179934	539900	362360	344943	0.31946	-1.64629	down
Lmzn001582	C18H28O9	5'-Glucosyloxyjasmanic acid*	Organic acids	64870.3	64870.3	80437.3	27250	40222.5	33742.8	2.07654	1.05418	up
Lmmn002260	C27H36O12	5'-Methoxyisolariciresinol-9'-O-glucoside	Lignans and Coumarins	446659	486183	460956	242323	257834	296662	1.7492	0.806697	up
Zmkn012864	C30H48O3	5,19-Epoxycucurbita-6,23-diene-3,25-diol (Momordicoside I Aglycone)*	Terpenoids	1.47817e+07	1.52824e+07	1.42808e+07	4.24058e+06	3.26759e+06	4.39249e+06	3.72625	1.89773	up
pmp000172	C23H24O11	5,2'-Dihydroxy-7,8-dimethoxyflavone glycoside*	Flavonoids	27372.3	29456	38546	46282	42110.5	54740.5	0.666333	-0.585684	down
Zmjp004852	C23H24O13	5,6,3',4'-Tetrahydroxy-3,7-dimethoxyflavone-6-O-glucoside*	Flavonoids	105189	88599.5	86584.7	45133.8	34950.3	63479.5	1.95295	0.965656	up
pme0151	C4H6N2O2	5,6-Dihydrouracil	Nucleotides and derivatives	156583	171885	132544	294516	365105	365035	0.449919	-1.15226	down
Lmln001856	C21H20O13	5,7-Dihydroxy-4-oxo-2-(3,4,5-trihydroxyphenyl)-4H-chromen-3-yl-alloside	Others	45939.2	44400.9	36747.2	19908.9	10836.7	17020.2	2.66063	1.41177	up
Hmtn001120	C14H20O8	5-(2-Hydroxyethyl)-2-O-glucosylphenol*	Phenolic acids	1.50706e+06	1.45627e+06	1.83097e+06	916874	831352	1.02345e+06	1.72974	0.790559	up
Lmmn003663	C14H18O9	5-Glucosyloxy-2-Hydroxybenzoic acid methyl ester	Phenolic acids	2.31758e+06	4.11307e+06	3.76456e+06	1.84666e+06	1.45396e+06	1.25078e+06	2.24002	1.16351	up
MWSHC20125	C16H16O8	5-O-Caffeoylshikimic acid	Phenolic acids	473621	431746	548897	386709	276417	291704	1.52306	0.606973	up
Zmhn001703	C13H16O10	5-O-Galloyl-D-hamamelose*	Phenolic acids	373527	251002	247796	165223	195532	199101	1.55812	0.63981	up
Zmmp000969	C11H14N2O5	5-Ribofuranosylnicotinamide	Nucleotides and derivatives	65177.5	65690	51502.3	358810	431493	315255	0.164957	-2.59984	down
Hmbn002692	C22H30O14	6'-O-Feruloyl-D-sucrose	Phenolic acids	102293	83013.2	145281	44481.9	50411.2	74120.2	1.95598	0.967892	up
Lmjp003655	C22H22O11	6-C-MethylKaempferol-3-glucoside*	Flavonoids	50263	59199	52473.3	100515	68021.8	74710	0.665724	-0.587005	down
pma0214	C22H22O12	6-C-Methylquercetin-3-O-glucoside	Flavonoids	183664	157623	196477	55527.9	54117.1	68355.4	3.02114	1.59509	up
Lmmp002963	C28H32O16	6-C-Methylquercetin-3-O-rutinoside	Flavonoids	61152.4	24804.9	85926.9	24797.4	9923.41	12840.8	3.61392	1.85357	up
Yshs000049	C30H46O4	6-Hydroxy-lupane-20(29)-en-3-one-28-oic acid	Terpenoids	301035	380385	301371	64177.5	59311.2	62718.8	5.27794	2.39997	up
pmp001310	C27H30O17	6-Hydroxykaempferol-3,6-O-Diglucoside*	Flavonoids	163747	141227	172745	25591.4	48161.4	33059	4.47252	2.16109	up
Zmhp002730	C27H30O17	6-Hydroxykaempferol-6,7-O-Diglucoside*	Flavonoids	272387	193805	282921	40539	42071	27463	6.8056	2.76672	up
pmp001311	C27H30O17	6-Hydroxykaempferol-7,6-O-Diglucoside	Flavonoids	90413.1	79428.9	62323.3	24446.4	27859.4	47197.3	2.33325	1.22234	up
pmp001309	C21H20O12	6-Hydroxykaempferol-7-O-glucoside	Flavonoids	4.46063e+07	3.51454e+07	4.44749e+07	1.64206e+07	9.36296e+06	1.6844e+07	2.91423	1.54311	up
Hmcn001884	C21H20O12	6-Hydroxyluteolin 5-glucoside*	Flavonoids	3.71082e+07	3.08147e+07	3.76568e+07	1.28304e+07	1.27258e+07	1.47246e+07	2.62109	1.39017	up
Latp003160	C10H10O4	6-Hydroxymellein	Others	681602	756534	726273	520210	337144	554697	1.53281	0.61618	up
Lmyp001138	C10H14N2O	6-Hydroxynicotine	Alkaloids	164141	117789	101974	98757.8	67051.9	58095	1.71459	0.77786	up
Lmpp005784	C21H20O12	6-Methoxyquercetin-3-O-Xyloside*	Flavonoids	2.82882e+06	3.40624e+06	3.59187e+06	521848	398877	345909	7.7583	2.95574	up
Lmpp005842	C22H22O12	6-Methoxyquercetin-3-O-rhamnoside*	Flavonoids	556665	486905	652051	150902	93984.4	64083.9	5.48797	2.45627	up
Zmhn001793	C15H18O9	6-O-Caffeoyl-D-glucose	Phenolic acids	1.56139e+06	1.57175e+06	1.3735e+06	865210	775059	716107	1.91253	0.935483	up
Wasn000495	C11H20O10	6-O-alpha-L-arabinopyranosyl-D-glucopyranose	Others	404855	419132	422191	905832	839400	865528	0.477324	-1.06696	down
Wdsp002909	C20H21NO6	6-[(7-hydroxy-2-methyl-6-oxo-3,4-dihydroisoquinolin-1-yl)methyl]-2,3-dimethoxybenzoic acid	Alkaloids	879158	1.31806e+06	1.48097e+06	3.44332e+06	2.31513e+06	2.60632e+06	0.439724	-1.18533	down
Walp003622	C15H17NO8	6-beta-d-glucopyranosyloxyindole-3-carboxylic acid	Alkaloids	177582	233261	225737	81986.4	103653	133693	1.99347	0.995284	up
Wbtp004619	C26H30O15	6-{[(2s,3r,4s,5s,6r)-4,5-dihydroxy-6-(hydroxymethyl)-3-{[(2s,3r,4r,5r,6s)-3,4,5-trihydroxy-6-methyloxan-2-yl]oxy}oxan-2-yl]oxy}-1,3-dihydroxy-7-methoxyxanthen-9-one	Flavonoids	5657.47	4523.21	8553.39	18209	21368.9	15546	0.339854	-1.55701	down
Lajn004573	C23H28O11	7,2',4'-Trihydroxy-8,3'-dimethoxyisoflavanglucoside	Flavonoids	179544	328722	164853	58015.8	38076.9	27633.8	5.44037	2.44371	up
Zmgp003492	C20H20O7	8-Hydroxy-α-conidendrin	Lignans and Coumarins	77284.3	66999.3	74780.5	19017.5	24737.3	12683.5	3.88148	1.95661	up
Smnp001863	C22H24O10	8-O-methyl-7-hydroxyaloin	Quinones	2.86173e+06	2.63363e+06	3.03042e+06	140982	102570	212256	18.7048	4.22534	up
Lalp003733	C30H26O11	8-[2-(3,4-dihydroxyphenyl)-3,5,7-trihydroxy-3,4-dihydro-2h-1-benzopyran-4-yl]-2-(4-hydroxyphenyl)-3,4-dihydro-2h-1-benzopyran-3,5,7-triol	Flavonoids	61519	77197.6	57522.1	124116	125630	137715	0.506474	-0.98144	down
Lmbn003970	C18H34O5	9,12,13-TriHOME; 9(S),12(S),13(S)-Trihydroxy-10(E)-octadecenoic acid	Lipids	60936.6	58386	65049	17387.2	22564.3	18309.2	3.1646	1.66202	up
Wcjp001256	C10H13N5O4	9-Alpha-Ribofuranosyladenine*	Nucleotides and derivatives	1.17644e+06	1.64485e+06	1.65174e+06	2.29784e+07	1.9544e+07	1.98555e+07	0.0717085	-3.80171	down
Zmsp001773	C10H13N5O4	9-Arabinosyladenine*	Nucleotides and derivatives	1.32764e+06	1.15391e+06	1.41769e+06	2.03529e+07	1.92085e+07	2.08667e+07	0.064527	-3.95395	down
MWSHC2054	C5H5N5	Adenine	Nucleotides and derivatives	90488.3	90409.5	93864.4	466369	462740	506277	0.19142	-2.38518	down
pmb0981	C10H14N5O7P	Adenosine 5'-monophosphate	Nucleotides and derivatives	722110	469015	537259	1.5775e+06	1.12683e+06	1.64116e+06	0.397742	-1.33009	down
pme0230	C10H13N5O4	Adenosine*	Nucleotides and derivatives	1.58324e+06	1.56158e+06	1.13572e+06	2.19867e+07	1.90885e+07	2.12606e+07	0.0686692	-3.86419	down
pme3096	C3H5NO4	Aminomalonic acid	Amino acids and derivatives	178283	184446	182366	52064.2	52777.8	39002.3	3.78948	1.922	up
MW0145373	C14H24N8O4	Arg-His-Gly	Amino acids and derivatives	141975	103275	97503.6	222279	232317	149145	0.567716	-0.816758	down
Zmdp000292	C7H16N4O2	Arginine methyl ester*	Amino acids and derivatives	83255.7	76533.4	76513.4	175107	206666	202884	0.404173	-1.30696	down
Wcjp001060	C16H13NO4	Asiaticumine A	Alkaloids	247681	244295	240226	880067	975679	972370	0.258901	-1.94953	down
mws2186	C20H18O11	Avicularin(Quercetin-3-O-α-L-arabinofuranoside)*	Flavonoids	3.8205e+07	3.62292e+07	4.05912e+07	7.86471e+06	9.71372e+06	1.01141e+07	4.15367	2.05439	up
HJAP104	C7H6O	Benzaldehyde	Others	554764	680900	580335	328484	403857	351462	1.67558	0.74466	up
pme0241	C7H6O2	Benzoic acid	Phenolic acids	83686	125885	98021.9	16737.2	16737.2	16737.2	6.12593	2.61493	up
MWSmce548	C5H11NO2	Betaine	Alkaloids	4.05846e+06	3.96301e+06	3.83271e+06	870008	847065	887513	4.55127	2.18627	up
mws1138	C24H26N2O13	Betanin (Betanidin-5-O-glucoside)	Alkaloids	856005	750472	908747	178480	194975	119008	5.10744	2.3526	up
Laxp005049	C15H10O7	Bracteatin*	Flavonoids	1.04687e+06	568761	672974	169844	108144	218813	4.60668	2.20373	up
Lmhn009200	C30H46O5	Cadambagenic acid	Terpenoids	447865	472397	469721	35523.3	27518.3	32649.3	14.5258	3.86054	up
mws2212	C9H8O4	Caffeic acid	Phenolic acids	103708	221805	165305	41606.4	61587.1	8321.28	4.40137	2.13795	up
pmp000782	C39H54O7	Caffeoylmaslinic Acid	Terpenoids	110830	113251	137924	7843.21	12092.8	6738.94	13.571	3.76245	up
Wbmn010008	C30H46O5	Cannabifolin E*	Terpenoids	3.84919e+06	3.80726e+06	3.89429e+06	305154	258810	279205	13.6992	3.77602	up
Wbmn010123	C30H48O5	Cannabifolin F	Terpenoids	1.86261e+06	1.75775e+06	1.73737e+06	135737	109821	163549	13.0961	3.71107	up
mws0179	C17H20O9	Chlorogenic acid methyl ester	Phenolic acids	148282	98441.2	194045	81523.2	47886.7	70992.6	2.19941	1.13712	up
pmb3012	C22H22O11	Chrysoeriol-7-O-glucoside	Flavonoids	2.53405e+06	2.40326e+06	1.70933e+06	582666	522448	1.05868e+06	3.07175	1.61906	up
Zmdn005671	C21H20O9	Chrysophanol-1-O-β-D-glucoside	Quinones	68744.8	120500	102329	51163	64737.7	53788.9	1.71827	0.78096	up
Zmpn002553	C15H16O9	Cichoriin*	Lignans and Coumarins	1.00634e+06	236621	471507	24982	41062.4	42239.7	15.833	3.98487	up
MWSmce446	C22H28O11	Cimifugin-7-O-glucoside	Others	770291	689392	831575	189804	164716	174741	4.32916	2.11409	up
pmn001650	C60H50O24	Cinnamtannin B2	Tannins	95964.6	110333	115781	201587	159365	128055	0.658638	-0.602441	down
pmn001660	C20H30O7	Cinncassiol A	Terpenoids	869055	526731	929287	214358	355514	258796	2.80579	1.48841	up
mws0425	C5H6O4	Citraconic acid	Organic acids	200482	312298	331367	942565	931010	1.09452e+06	0.284407	-1.81397	down
Zbzn011671	C30H48O4	Cordianal C*	Terpenoids	5.87079e+07	5.65617e+07	5.37349e+07	1.49771e+07	1.42137e+07	1.51012e+07	3.81569	1.93194	up
Zmsn002206	C16H24O10	Cornusoside A	Others	63952.3	42076.1	61642.8	2907.69	2907.69	2907.69	19.2216	4.26465	up
Zmyp000878	C10H13N5O5	Crotonoside; 2-Hydroxyadenosine	Nucleotides and derivatives	198778	193118	168571	846865	726234	772057	0.238989	-2.06498	down
Lmpp003789	C30H27O13+	Cyanidin 3-O-(6-O-p-coumaroyl)glucoside	Flavonoids	62050.1	88480.3	83447.5	3231.45	20032	13364	6.38804	2.67537	up
Hmhp002834	C20H19O10+	Cyanidin 3-xyloside	Flavonoids	5.99086e+06	4.11925e+06	7.09487e+06	429047	826821	772137	8.4837	3.08469	up
Zblp002328	C20H19O10+	Cyanidin-3-O-arabinoside	Flavonoids	3.53382e+06	3.63838e+06	4.45296e+06	420755	317835	479281	9.54548	3.25482	up
Zblp002068	C21H21O11+	Cyanidin-3-O-glucoside	Flavonoids	4.83152e+07	3.86747e+07	5.05048e+07	5.77573e+06	5.28599e+06	5.10814e+06	8.50314	3.088	up
pme3732	C9H13N3O5	Cytidine	Nucleotides and derivatives	161911	144736	151742	814432	648839	753413	0.206791	-2.27376	down
mws0255	C4H5N3O	Cytosine	Nucleotides and derivatives	151994	146376	154785	223937	242334	272873	0.613082	-0.705849	down
ML10171848	C5H8O5	D-Arabinono-1,4-lactone	Others	1.71184e+07	2.03865e+07	1.85201e+07	5.11228e+06	5.00327e+06	5.28711e+06	3.63736	1.86289	up
MWS2442	C6H13O9P	D-Fructose 6-Phosphate*	Others	4.59958e+06	5.03461e+06	5.76227e+06	2.27432e+06	1.48527e+06	1.73075e+06	2.80428	1.48763	up
Zmyn000083	C6H14O12P2	D-Glucose 1,6-bisphosphate	Others	86765.5	87415	74954.7	41949.8	27767.9	59338.3	1.93044	0.948931	up
mws0866	C6H13O9P	D-Glucose 6-phosphate*	Others	6.11004e+06	5.33269e+06	5.21687e+06	1.62627e+06	2.19611e+06	2.24472e+06	2.74589	1.45728	up
mws1090	C6H13O9P	D-Glucose-1-phosphate*	Others	7.99086e+06	1.09538e+07	7.85094e+06	3.55565e+06	2.39488e+06	2.94328e+06	3.01284	1.59113	up
mws1589	C18H32O16	D-Panose*	Others	325064	286004	255913	81240.2	168354	100296	2.47786	1.3091	up
mws0224	C5H11NO2S	DL-Methionine	Amino acids and derivatives	982439	1.04096e+06	958906	1.78438e+06	1.78044e+06	1.66606e+06	0.570135	-0.810624	down
MWSmce056	C11H12N2O2	DL-Tryptophan	Amino acids and derivatives	893693	779868	710358	1.36237e+06	1.48278e+06	1.16528e+06	0.59443	-0.750421	down
Cmyn001328	C15H16O9	Daphnin*	Lignans and Coumarins	367122	410518	425765	41019.2	33301.5	37566.1	10.7556	3.42701	up
Lmpp003662	C30H27O14+	Delphinidin-3-O-(6''-O-p-coumaroyl)glucoside	Flavonoids	1.23559e+07	1.07573e+07	1.20643e+07	1.16972e+06	1.64078e+06	1.37736e+06	8.39987	3.07037	up
Zblp002066	C20H19O11+	Delphinidin-3-O-arabinoside	Flavonoids	403178	559576	384510	1.33439e+06	974622	1.22495e+06	0.381233	-1.39126	down
Wasn005922	C20H34O10	Demethylgeranyl 6-O-xylopyranosyl-glucopyranoside	Others	3.77102e+07	3.59208e+07	3.8005e+07	1.43463e+07	7.80007e+06	8.76954e+06	3.61096	1.85238	up
Lhyp111010	C15H8O7	Demethylwedelolactone*	Lignans and Coumarins	305529	287508	270753	90257.5	73468	86863	3.44704	1.78536	up
Lcyn000106	C26H32O13	Dichotomoside A	Lignans and Coumarins	574279	848503	644163	435139	437997	495462	1.51026	0.594801	up
pmb3099	C4H11O4P	Diethyl phosphate	Organic acids	211431	262440	300995	136386	205910	150492	1.57241	0.65298	up
Cmsp004086	C16H14O6	Dihydrokaempferide	Flavonoids	1.79545e+06	2.40326e+06	1.52383e+06	520479	465540	504663	3.83888	1.94068	up
Cmxn004016	C21H24O11	Dihydromarein	Flavonoids	5.89733e+06	3.72822e+06	5.00445e+06	1.57311e+06	1.37931e+06	1.73274e+06	3.12263	1.64276	up
Lmjp006197	C10H10O	Dihydronaphthalenone	Others	25155.4	28822.8	20498.5	36595.9	46675.1	45088.9	0.580218	-0.785334	down
Lhjp120715	C24H20O11	Edgeworin glucoside	Lignans and Coumarins	163621	143759	205574	65188.8	56773	61809.3	2.79127	1.48092	up
pmn001610	C20H36O2	Eicosadienoic acid*	Lipids	147493	124105	111417	65692.1	96634.1	69598.1	1.65147	0.723747	up
lsdp210003	C30H46O5	Elaeocarpucin A*	Terpenoids	2.27314e+06	2.49689e+06	2.29784e+06	102651	119793	121495	20.5498	4.36105	up
lsdp210004	C30H46O5	Elaeocarpucin B	Terpenoids	2.56948e+06	2.44042e+06	2.30287e+06	110376	114863	119924	21.1864	4.40507	up
lsdp210009	C30H48O5	Elaeocarpucin F	Terpenoids	322945	290355	276341	27358.4	19154.9	21507	13.079	3.70919	up
lsdp210006	C30H44O5	Elaeocarpucin H	Terpenoids	274480	288105	315542	42236.4	42236.4	42236.4	6.93025	2.79291	up
mws0396	C18H34O2	Elaidic Acid*	Lipids	4.94051e+06	3.08579e+06	3.41808e+06	2.29541e+06	1.89639e+06	1.89056e+06	1.88157	0.911934	up
Zmdn002400	C21H24O11	Epicatechin-3'-O-β-D-glucopyranoside*	Flavonoids	8.07586e+06	3.94495e+06	4.18172e+06	2.39376e+06	2.10331e+06	1.98663e+06	2.49896	1.32133	up
Xmzn007677	C33H35N5O5	Ergotamine	Alkaloids	161278	158363	172262	34630.2	74489.5	70882	2.73277	1.45036	up
Lmbn001162	C15H16O9	Esculetin-7-O-glucoside*	Lignans and Coumarins	480890	938131	418538	28549.5	29734.5	24631.9	22.1617	4.47	up
mws1015	C15H16O9	Esculin (6,7-Dihydroxycoumarin-6-O-glucoside)*	Lignans and Coumarins	452741	336497	495823	8087.1	8087.1	8087.1	52.9675	5.72704	up
pme3034	C5H8O4	Ethylmalonic acid*	Organic acids	200147	197273	227504	134780	105539	132137	1.67784	0.746609	up
Walp003534	C17H20O10	Euoniside*	Lignans and Coumarins	418401	481268	407903	81318.3	90618	115852	4.54352	2.18381	up
Lmhn003799	C24H22O12	Feruloylferuloyltartaric acid	Phenolic acids	56003.7	64573.5	49337.8	32002.7	33335.7	36001.7	1.67668	0.745609	up
Lmhn003801	C25H24O13	Feruloylsinapoyltartaric acid	Phenolic acids	127511	115702	110912	44506.8	59770.7	55948.8	2.21015	1.14414	up
Lmhn006206	C23H24O11	Flavoyadorinin B	Flavonoids	51231.5	51231.5	83388.7	15488.6	22649.2	18737.5	3.2677	1.70828	up
Smhn005674	C20H24O9	Fortuneanoside C	Phenolic acids	97342.1	106589	95573.9	8998.52	8998.52	8998.52	11.0946	3.47179	up
Smhn005325	C20H22O11	Fortuneanoside J	Phenolic acids	4.10418e+06	3.1276e+06	5.1331e+06	2.29728e+06	2.55478e+06	2.31903e+06	1.72427	0.785983	up
Wbmp003302	C10H12O2	Frambinone	Others	1.53627e+06	1.95776e+06	2.3907e+06	1.25141e+06	1.14514e+06	1.2997e+06	1.59208	0.670915	up
Hmbp001276	C8H8O4	Gallacetophenone	Others	236672	291775	246492	151718	179859	175970	1.52683	0.610543	up
Wccp002870	C14H18N2O5	Gamma-Glu-Phe*	Amino acids and derivatives	15700.5	15700.5	22741.3	32698	62770.5	32698	0.422437	-1.24319	down
Lmyn005812	C33H56O14	Gingerglycolipid A	Lipids	27984.4	33938.6	40484.1	15692.3	21238.9	17256.2	1.88987	0.918287	up
Lmyn006011	C33H58O14	Gingerglycolipid B	Lipids	40378	39788.5	51200.3	16882.4	21223.1	17347.9	2.36896	1.24425	up
Xmyn004302	C20H34O11	Ginkgoside A	Phenolic acids	171335	191000	132247	337324	283369	301898	0.536079	-0.899482	down
Wasn003258	C12H22O8	Glucosyl 2-Hydroxy-4-Methylpentanoic Acid	Organic acids	714060	748002	598404	176152	235698	300009	2.89449	1.53331	up
Wasn003817	C16H26O9	Glucosyl 5,8-dihydroxy-2,6-dimethylocta-2,6-dienoic acid	Terpenoids	345076	385575	406047	53597.5	59681.3	58395.3	6.62126	2.72711	up
Wasn003942	C16H28O9	Glucosyl 6,9-dihydroxydec-4-enoic acid	Terpenoids	1.07333e+06	616593	636313	100811	126010	81133.8	7.55382	2.91721	up
Hmtn001302	C13H16O8	Glucosyloxybenzoic acid	Phenolic acids	369145	346705	1.90009e+06	104353	43665	113466	10.0042	3.32254	up
pmb3107	C15H20O10	Glucosyringic Acid	Phenolic acids	282251	300126	254027	87505.7	65433.1	101897	3.28213	1.71463	up
pme1086	C10H17N3O6S	Glutathione reduced form	Amino acids and derivatives	1.45574e+06	1.01668e+06	1.98252e+06	97896.4	97896.4	97896.4	15.1689	3.92304	up
pme1178	C10H13N5O5	Guanosine	Nucleotides and derivatives	142609	137875	124225	600463	624868	654028	0.215343	-2.21529	down
pmb0998	C10H14N5O8P	Guanosine 5'-monophosphate	Nucleotides and derivatives	48661.8	39666.6	61944.5	168448	158154	174576	0.29984	-1.73774	down
MWSslk110	C13H16O7	Helecin	Phenolic acids	40635.8	36883.4	27318.2	19125.2	23225.9	24582.7	1.56629	0.647347	up
Zmhp005586	C27H30O16	Herbacetin-7-O-(3''-glucosyl)rhamnoside; Rhodiosin	Flavonoids	351781	315907	326263	45881.7	36753.4	34693.7	8.4715	3.08262	up
pme1598	C22H24O11	Hesperetin-5-O-glucoside	Flavonoids	4.00032e+07	4.20625e+07	4.58562e+07	8.36886e+06	1.04971e+07	1.24592e+07	4.08368	2.02987	up
Lmzp002365	C22H24O11	Hesperetin-7-O-glucoside	Flavonoids	1.29378e+07	1.32791e+07	1.17839e+07	5.01957e+06	3.22492e+06	5.21986e+06	2.82233	1.49689	up
MWSHY0019	C28H34O15	Hesperetin-7-O-neohesperidoside(Neohesperidin)	Flavonoids	310453	195391	291535	38685.7	70144.4	30761.6	5.71223	2.51405	up
Hamp011640	C16H33NO	Hexadecanamide	Alkaloids	226691	269180	234630	465910	437026	439931	0.543986	-0.878359	down
Yalp007404	C30H46O6	Holstinone C	Terpenoids	1.45518e+06	1.44586e+06	1.41701e+06	232285	232285	232285	6.19647	2.63145	up
Lcsp000669	C30H48O5	Hovenic acid*	Terpenoids	321572	319982	358232	21940	24685.4	42236.2	11.2511	3.49199	up
Labn004865	C21H22O10	Hydroxy isoliquiritigenin glucoside*	Flavonoids	1.54195e+06	1.67783e+06	1.61372e+06	938429	724451	802259	1.96074	0.971398	up
Layp000971	C14H21NO8	Hydroxymenisdaurin D	Alkaloids	165190	109192	116763	57918.7	50324.3	54127.2	2.40897	1.26842	up
Lsmp122008	C20H26O10	Hydroxyrudicoumarin C glucoside	Lignans and Coumarins	54030.8	72070.8	30653.5	111411	85159.8	116290	0.501038	-0.997008	down
Cmyp003257	C19H30O8	Icariside B1	Terpenoids	759977	780488	764266	118164	148406	183804	5.11738	2.3554	up
Hmln003754	C26H34O11	Icariside E5	Lignans and Coumarins	75444.6	59729.6	58164.2	22055.9	33014.1	18909.4	2.61341	1.38593	up
Hmsn001911	C13H18O8	Idesin	Phenolic acids	382252	316203	344582	86435.5	66247.7	121583	3.80301	1.92714	up
Qmfp122220	C30H48O4	Ilelatifol D	Terpenoids	167301	177648	195690	22494.9	22494.9	22494.9	8.01128	3.00203	up
MWS1882	C4H7NO4	Iminodiacetic acid	Organic acids	2.07386e+06	1.84966e+06	1.94429e+06	3.49729e+06	3.0742e+06	3.37406e+06	0.589993	-0.76123	down
pmb0532	C10H13N4O8P	Inosine 5'-monophosphate	Nucleotides and derivatives	24825.6	67210.9	44127.2	108972	121900	131485	0.375772	-1.41207	down
Lmzn005892	C30H46O5	Isoceanothic acid	Terpenoids	1.10247e+06	1.15988e+06	1.14191e+06	48075.2	48881.8	61518.7	21.4813	4.42501	up
HJN090	C21H22O10	Isocoreopsin*	Flavonoids	851010	734977	1.31315e+06	193046	188250	169066	5.26769	2.39717	up
Lhyp111011	C15H8O7	Isodemethylwedelolactone*	Lignans and Coumarins	177952	217832	138751	83331.2	96832.1	79108.5	2.06168	1.04382	up
Lmjp003090	C17H20O10	Isofraxidin-7-O-glucoside*	Lignans and Coumarins	339356	369474	257618	55887.1	92694.9	119940	3.59914	1.84765	up
Hmcp002316	C21H20O11	Isorhamnetin-3-O-arabinoside	Flavonoids	318982	284515	250329	119857	91391.1	100957	2.73482	1.45144	up
MWSHY0135	C28H32O16	Isorhamnetin-3-O-rutinoside (Narcissin)*	Flavonoids	49584.9	33069.9	34707.2	3314.92	11575.7	9926.42	4.7291	2.24156	up
Hmcp002207	C22H22O12	Isorhamnetin-7-O-glucoside (Brassicin)*	Flavonoids	159462	165157	162309	115315	99679.7	92560.6	1.58322	0.662864	up
Lmlp006175	C21H22O10	Isosalipurposide (Phlorizin Chalcone)	Flavonoids	264152	98969	180490	53216.8	39156.5	34720.1	4.27725	2.09668	up
Hmjp003725	C30H48O6	Isothankunic acid	Terpenoids	94378.8	90457.3	89463.8	14662.6	14662.6	14662.6	6.23581	2.64058	up
Lmbp003668	C20H18O10	Kaempferol-3-O-arabinoside	Flavonoids	1.16396e+06	1.01266e+06	1.1881e+06	451847	397216	392204	2.71072	1.43868	up
pmn001637	C20H18O10	Kaempferol-3-O-arabinoside (Juglanin)	Flavonoids	486652	595472	580517	387421	282463	200400	1.91046	0.933919	up
MWSHY0136	C21H20O11	Kaempferol-3-O-glucoside (Astragalin)*	Flavonoids	1.4563e+06	1.76496e+06	1.69691e+06	710298	760282	761992	2.20291	1.13941	up
Lmsp004670	C27H30O15	Kaempferol-3-O-glucoside-7-O-rhamnoside*	Flavonoids	47932.4	41334.9	44620.7	19839.9	10849.6	14884.7	2.93781	1.55474	up
Lmwp003442	C21H20O11	Kaempferol-3-O-mannoside（Amoenin）	Flavonoids	2.69228e+06	879848	683299	247526	214736	343534	5.28102	2.40082	up
MWSHY0061	C27H30O15	Kaempferol-3-O-neohesperidoside*	Flavonoids	106794	76795.5	78441.3	25041.3	20032	25048.8	3.73678	1.9018	up
mws0919	C21H20O10	Kaempferol-3-O-rhamnoside (Afzelin)(Kaempferin)	Flavonoids	743740	797136	789508	277901	209808	413194	2.58672	1.37113	up
mws1035	C33H40O19	Kaempferol-3-O-robinoside-7-O-rhamnoside (Robinin)	Flavonoids	68522	59706	62003.7	148540	132178	117505	0.477701	-1.06582	down
MWSHY0050	C27H30O15	Kaempferol-3-O-rutinoside(Nicotiflorin)*	Flavonoids	68418.5	55095.3	73435	9923.21	16695	18371.8	4.37761	2.13014	up
Xmyp005654	C21H20O11	Kaempferol-4'-O-glucoside*	Flavonoids	1.17048e+06	1.08373e+06	1.18242e+06	199722	587121	243983	3.33385	1.73719	up
mws0089	C21H20O11	Kaempferol-7-O-glucoside*	Flavonoids	302352	321810	321864	404131	495433	748384	0.574063	-0.800719	down
pme0321	C21H20O10	Kaempferol-7-O-rhamnoside	Flavonoids	889944	672269	922998	157656	267914	327971	3.29805	1.72161	up
Zbsn004080	C19H20O9	Kakispyrone	Others	570467	286026	862858	58275.2	47251.9	43962.4	11.5015	3.52375	up
Zmjp011592	C30H46O3	Kanerodione	Terpenoids	508770	727917	677982	125141	126531	95249.8	5.51902	2.46441	up
MWSmce609	C4H7NO4	L-Aspartic acid	Amino acids and derivatives	1.88174e+07	1.74842e+07	1.85612e+07	2.98037e+07	2.78199e+07	2.73337e+07	0.64577	-0.630909	down
pme0008	C6H13N3O3	L-Citrulline	Amino acids and derivatives	219365	257912	240418	380866	349664	398334	0.635769	-0.653426	down
mws0254	C6H9N3O2	L-Histidine	Amino acids and derivatives	1.73245e+06	1.11455e+06	1.75085e+06	2.37174e+06	4.32514e+06	4.06567e+06	0.427209	-1.22698	down
pme1210	C5H11NO2S	L-Methionine	Amino acids and derivatives	1.19847e+06	2.06262e+06	1.37167e+06	2.2741e+06	3.11231e+06	2.2532e+06	0.606413	-0.721626	down
pme0021	C9H11NO2	L-Phenylalanine	Amino acids and derivatives	9.34019e+06	8.55425e+06	9.58319e+06	1.79788e+07	1.66654e+07	1.59535e+07	0.54306	-0.880817	down
pme0006	C5H9NO2	L-Proline*	Amino acids and derivatives	4.17043e+06	4.0603e+06	4.32912e+06	1.29449e+07	1.18973e+07	1.26817e+07	0.334716	-1.57899	down
mws0282	C11H12N2O2	L-Tryptophan	Amino acids and derivatives	125131	209288	86310.8	327373	230221	271379	0.507532	-0.978428	down
mws0250	C9H11NO3	L-Tyrosine*	Amino acids and derivatives	1.11218e+06	1.17569e+06	1.04243e+06	2.05178e+06	1.96926e+06	2.00079e+06	0.553039	-0.854548	down
HJAP005	C22H22O13	Laricitrin-3-O-glucoside*	Flavonoids	1.08922e+06	1.06456e+06	1.53177e+06	189641	158411	128141	7.73961	2.95226	up
HJAP156	C22H22O12	Laricitrin-3-O-rhamnoside*	Flavonoids	798546	837607	696083	232519	153105	164645	4.23836	2.08351	up
HJAP155	C21H20O12	Laricitrin-3-O-xyloside*	Flavonoids	3.2777e+06	3.6716e+06	3.56374e+06	371505	552637	516143	7.29927	2.86775	up
MWSmce349	C18H35NO	Laurocapram	Alkaloids	131921	132497	132510	502120	483132	495749	0.268014	-1.89962	down
Wagp004981	C23H24O13	Limocitrin 3-Glucoside*	Flavonoids	76807	88599.5	63277	50147.5	40078	45106.8	1.68979	0.756846	up
Wcdp010432	C18H33NO	Linoleamide	Others	22776.9	23883.9	17604.4	93737.9	95006.6	95180.9	0.226346	-2.1434	down
Zasn010433	C20H36O2	Linolelaidic acid ethyl ester*	Lipids	53556.5	43327.6	40950.8	22187.6	32565.4	21502.3	1.80754	0.85403	up
MWS20147	C21H20O11	Luteolin-3'-O-glucoside	Flavonoids	1.2826e+06	1.32045e+06	1.18719e+06	340650	658430	762909	2.15111	1.10508	up
Hmpp003270	C21H20O11	Luteolin-4'-O-glucoside*	Flavonoids	1.35466e+06	1.07872e+06	1.20309e+06	433406	573676	593239	2.27234	1.18418	up
MWSHY0104	C21H20O11	Luteolin-7-O-glucoside (Cynaroside)*	Flavonoids	1.28809e+06	1.16888e+06	1.5929e+06	575131	297577	230139	3.6722	1.87664	up
MWSHY0080	C27H30O15	Luteolin-7-O-neohesperidoside (Lonicerin)*	Flavonoids	69414.9	41334.9	51229.7	21492.4	19836.9	8273.67	3.26552	1.70731	up
pmp000593	C27H30O15	Luteolin-7-O-rutinoside*	Flavonoids	31407.4	33069.9	47925.2	6272.64	8271.16	9926.42	4.59344	2.19957	up
pmd0132	C24H50NO7P	LysoPC 16:0(2n isomer)*	Lipids	1.4674e+06	1.42726e+06	1.41483e+06	612257	626455	568075	2.38516	1.25409	up
Wcdp007360	C24H50NO7P	LysoPC 16:0*	Lipids	1.09669e+06	1.16211e+06	1.09389e+06	445036	433121	471160	2.48473	1.31309	up
mws0126	C26H54NO7P	LysoPC 18:0	Lipids	80020.3	86342.6	82482.8	27588.5	26824.6	25443.5	3.11616	1.63977	up
pmd0136	C26H54NO7P	LysoPC 18:0(2n isomer)	Lipids	136278	130484	148483	42728.1	42241.6	45555.3	3.18134	1.66964	up
pmp001281	C26H52NO7P	LysoPC 18:1	Lipids	894993	966529	1.01454e+06	276180	269567	274819	3.50498	1.8094	up
Lmhp010190	C26H52NO7P	LysoPC 18:1(2n isomer)	Lipids	937083	950922	985725	275470	261096	252797	3.64057	1.86416	up
pmp001273	C26H50NO7P	LysoPC 18:2	Lipids	5.57984e+06	5.70821e+06	5.75803e+06	2.98805e+06	3.08894e+06	3.26953e+06	1.82379	0.866939	up
pmp001251	C26H50NO7P	LysoPC 18:2(2n isomer)	Lipids	5.45882e+06	5.49198e+06	5.82931e+06	3.47643e+06	3.22302e+06	3.17883e+06	1.69869	0.764419	up
pmb0854	C26H48NO7P	LysoPC 18:3	Lipids	834761	854176	918601	436568	392553	431607	2.06828	1.04843	up
pmb0865	C26H48NO7P	LysoPC 18:3(2n isomer)	Lipids	801681	834754	916970	463680	365597	408260	2.0633	1.04495	up
pmb0876	C21H44NO7P	LysoPE 16:0	Lipids	480571	501045	513136	82230.2	93090.3	88162.9	5.67304	2.50412	up
pmd0160	C21H44NO7P	LysoPE 16:0(2n isomer)	Lipids	616727	622570	559024	83489	84399.7	73864	7.43868	2.89505	up
mws0289	C23H46NO7P	LysoPE 18:1	Lipids	155369	142135	118151	37368.9	37401.6	32138.2	3.88795	1.95901	up
Lmhp008589	C23H42NO7P	LysoPE 18:3(2n isomer)	Lipids	254554	269404	265916	170148	164348	171038	1.56245	0.643814	up
Sagp002728	C21H22O11	Maesopsin 4-O-Glucoside(Hovetrichoside C)	Flavonoids	983499	1.14475e+06	1.38795e+06	200869	126742	199829	6.66652	2.73693	up
Qahn005195	C24H30O9	Magnolignan A-2-O-glucoside	Lignans and Coumarins	2.78424e+06	1.94271e+06	2.09099e+06	340022	282473	421934	6.52791	2.70662	up
Qahn005151	C15H20O7	Manglieside A	Phenolic acids	163183	171771	246201	140282	83028.8	121675	1.68458	0.752388	up
Qahn004822	C20H28O11	Manglieside B*	Phenolic acids	3.55722e+06	2.56264e+06	3.56571e+06	237309	287888	251508	12.4701	3.6404	up
Zbsp010221	C30H46O	Marsformosanone	Terpenoids	1.62689e+06	1.48719e+06	1.43856e+06	107133	90493.2	107314	14.9296	3.9001	up
Zbtp004722	C16H12O8	Mearnsetin	Flavonoids	1.34256e+06	1.06274e+06	1.12271e+06	279986	225724	215465	4.89204	2.29044	up
Lmtn002997	C22H22O13	Mearnsetin-3-O-glucoside	Flavonoids	543122	612030	614502	91196.9	92752.4	45010.1	7.72912	2.9503	up
mws0470	C4H6O4	Methylmalonic acid*	Organic acids	4.61566e+06	5.00782e+06	5.36171e+06	1.09091e+06	1.13174e+06	1.05559e+06	4.5711	2.19254	up
MWSHC20175	C14H18O8	Methylsalicylate-2-O-glucoside	Phenolic acids	182497	277859	383976	149831	154230	168920	1.78513	0.836031	up
pme3154	C6H12O4	Mevalonic acid	Organic acids	7.19643e+06	7.76821e+06	6.71486e+06	1.78252e+06	1.83392e+06	2.098e+06	3.79381	1.92365	up
Lmmn002164	C5H8O4	Monomethyl succinate*	Organic acids	310628	268116	206486	122502	173869	137702	1.80898	0.855176	up
Lmfn004065	C20H18O11	Morin-3-O-arabinoside*	Flavonoids	6.45989e+07	6.91661e+07	7.25055e+07	1.75368e+07	2.44247e+07	1.42035e+07	3.67259	1.8768	up
Lmfn004036	C20H18O11	Morin-3-O-lyxoside*	Flavonoids	6.55853e+07	7.01814e+07	6.93549e+07	1.70954e+07	1.18634e+07	2.09574e+07	4.10932	2.0389	up
Lmfp004055	C20H18O11	Morin-3-O-xyloside*	Flavonoids	6.03715e+07	5.90812e+07	6.08095e+07	8.41078e+06	1.3544e+07	1.23319e+07	5.25751	2.39438	up
Lmhn011365	C30H48O3	Morolic acid*	Terpenoids	1.14777e+07	1.3159e+07	1.06309e+07	2.63074e+06	1.68417e+06	2.21515e+06	5.40082	2.43318	up
Zasp009163	C30H46O3	Mudanpinoic acid A	Terpenoids	737406	1.51422e+06	725055	254243	239001	278373	3.85772	1.94775	up
Wayn000341	C10H18N2O8	N-(1-Deoxy-1-fructosyl)Asparagine	Amino acids and derivatives	100982	141762	156614	297895	296968	354915	0.420476	-1.24991	down
MWStz070	C9H11NO3	N-(2-Hydroxy-4-methoxyphenyl)acetamide	Alkaloids	717377	727963	747890	1.5178e+06	1.58625e+06	1.26537e+06	0.501951	-0.994383	down
Lacp001431	C14H21NO4	N-(3-hydroxy-4-methoxyphenethyl)-4-hydroxybutanamide	Alkaloids	1.1333e+06	1.22874e+06	916592	1.36776e+07	1.40879e+07	1.57007e+07	0.0754295	-3.72873	down
Zbqp011279	C27H42N2O	N-(Octadecyldienyl)nornicotine	Alkaloids	46469	48939.3	44147.2	8707.29	8980.42	8319.85	5.36596	2.42384	up
pma1751	C12H15NO7	N-(beta-D-Glucosyl)nicotinate	Others	316725	209191	247213	33548.6	83615.9	54986.3	4.49099	2.16703	up
pmb0769	C25H28N2O8	N-(p-Coumaroyl)serotonin Glucoside	Alkaloids	201354	171525	169826	91579.2	70977.5	76557.3	2.26965	1.18247	up
pmp001287	C8H9N	N-Benzylmethylene isomethylamine	Alkaloids	393050	439383	422786	732739	644642	733658	0.594597	-0.750015	down
Zahp011321	C14H29NO	N-Isobutyl Decanamide	Alkaloids	8938.76	12558.6	7921.71	192963	185217	177175	0.0529735	-4.23859	down
Zmjp000182	C7H16N4O2	N-Monomethyl-L-arginine*	Amino acids and derivatives	90652.1	71750.9	80145.3	170794	186999	192738	0.440571	-1.18255	down
Wcsp002246	C22H17NO3	N-Phenylethylcrinasiadine	Alkaloids	1.30825e+06	1.17814e+06	1.26626e+06	415485	588936	389346	2.69246	1.42892	up
HJKP000649	C8H9NO	N-benzylformamide	Alkaloids	95285.2	112119	104003	177463	194653	206594	0.538106	-0.894037	down
Lmgn000160	C4H8N2O3	N-carbamoyl-b-alanine	Amino acids and derivatives	1.82945e+06	1.94366e+06	1.9508e+06	4.04073e+06	3.80738e+06	3.94084e+06	0.485531	-1.04237	down
pme2651	C21H28N7O17P3	NADP (Nicotinamide adenine dinucleotide phosphate)	Nucleotides and derivatives	274732	345201	315991	118763	107744	99174.8	2.87374	1.52293	up
HJN087	C21H22O10	Naringenin-4'-O-glucoside*	Flavonoids	1.20717e+06	850895	935857	156664	203482	224446	5.12138	2.35653	up
Hmgp002148	C22H22O12	Nepetin-7-O-alloside*	Flavonoids	280474	169428	341691	106774	82593.7	103951	2.69875	1.43229	up
Hmgp002036	C22H22O12	Nepetin-7-O-glucoside(Nepitrin)*	Flavonoids	202172	203596	383132	76880.4	112494	90408.5	2.81969	1.49553	up
mws0133	C6H6N2O	Nicotinamide	Others	4.55509e+06	4.6864e+06	4.73092e+06	457070	451157	418498	10.5315	3.39664	up
pmb0530	C21H27N7O14P2	Nicotinic acid adenine dinucleotide	Nucleotides and derivatives	915882	868734	906599	520996	231452	462215	2.21561	1.1477	up
Lmsn011870	C36H58O11	Niga-Ichigoside F1; Nigaichigoside F1	Terpenoids	3.57883e+06	3.82806e+06	3.6562e+06	372497	359501	447933	9.37605	3.22898	up
Hmlp004943	C28H32O16	Nitensoside B	Lignans and Coumarins	36889.5	52776.6	38492.8	12803.6	8029.49	6405.59	4.70503	2.2342	up
pmb1207	C19H14O6	O-Feruloyl 3-hydroxycoumarin	Lignans and Coumarins	576831	554490	513699	321443	383025	238698	1.74415	0.802522	up
mws0704	C2H8NO4P	O-Phosphorylethanolamine	Alkaloids	43423.8	41450.8	42819.2	12686.4	14621	12815.5	3.18257	1.67019	up
Zahp013600	C18H35NO	Octadec-2-enamide*	Alkaloids	469773	505678	481720	1.88486e+06	1.78361e+06	1.79669e+06	0.266629	-1.90709	down
Lmyn012331	C18H34O2	Octadec-6-enoic acid; Petroselinic acid*	Lipids	5.59297e+06	4.18859e+06	4.40592e+06	3.16809e+06	2.90341e+06	2.69635e+06	1.61813	0.694324	up
Wccp011838	C18H35NO	Octadec-8-enamide*	Alkaloids	505101	532985	500972	1.89936e+06	1.82612e+06	1.78668e+06	0.279211	-1.84057	down
Zahp012577	C18H33NO	Octadecadienamide	Alkaloids	212449	203590	193980	868748	905644	937605	0.224933	-2.15243	down
Waln006120	C19H36O10	Octyl 6-O-Alpha-L-Arabinopyranosyl-Beta-D-Glucopyranoside	Others	208314	231131	226824	119851	105941	81908.4	2.16532	1.11458	up
YC512118	C18H35NO	Oleamide (9-Octadecenamide)	Lipids	27353.2	33134.7	30370	100157	108242	111277	0.284219	-1.81493	down
Hmcp005697	C30H48O	Olean-13(18)-en-3-one (δ-Amyrenone)	Terpenoids	160944	218927	164135	18987.1	30389.5	26472.3	7.17223	2.84242	up
Zbsn012366	C30H48O3	Oxyallobetulin*	Terpenoids	1.55047e+07	1.50749e+07	1.46022e+07	4.68887e+06	3.32771e+06	4.38207e+06	3.64409	1.86556	up
Lmjp003231	C22H22O13	Patuletin-3-O-glucoside*	Flavonoids	914490	691721	874601	94908.8	86558.8	75127.8	9.66818	3.27324	up
MW0109197	C12H16N2O3	Phe-ala	Amino acids and derivatives	296320	243887	321927	133820	101976	74761	2.77609	1.47306	up
MWS1848	C8H8O2	Phenyl acetate	Others	354159	345522	286936	61473.5	28413.5	59964	6.58399	2.71896	up
mws2118	C21H24O10	Phloretin-2'-O-glucoside (Phlorizin)	Flavonoids	5.36529e+07	3.91557e+07	5.26495e+07	3.07604e+07	3.15255e+07	2.96007e+07	1.58302	0.662678	up
Lmsn006905	C31H32O13	Phloretin-4'-O-(6''-Feruloyl)glucoside	Flavonoids	482582	458982	488172	88224.4	89516.2	90313.5	5.33376	2.41515	up
Lmsn006753	C30H30O12	Phloretin-4'-O-(6''-p-Coumaroyl)glucoside	Flavonoids	172914	212337	243917	69128.1	69766.8	64322.9	3.09603	1.63042	up
Zmhn001970	C20H22O8	Piceid (3,4',5-Trihydroxystilbene-3-O-glucoside)*	Others	237314	277075	244929	577102	471557	462296	0.502542	-0.992684	down
WaYn005387	C22H24O10	Populoside	Phenolic acids	941480	714330	957063	336073	291481	346417	2.6827	1.42369	up
Zbsn004974	C30H24O12	Procyanidin A2	Tannins	40952.9	52768.8	45238	107500	81106.5	74034.4	0.529086	-0.918425	down
Yaap005268	C30H26O14	Prodelphinidin B*	Flavonoids	524277	453937	527537	50849	99213.9	86722.7	6.35913	2.66883	up
MWS2070	C10H12O3	Propyl 4-hydroxybenzoate	Phenolic acids	80937.3	72811.1	67731.3	40982.2	32436.9	41319.2	1.9303	0.948828	up
Wasn004683	C21H22O12	Protocatechuic acid 1-O-(Glucosylvanilloyl)	Phenolic acids	1.26462e+06	1.36284e+06	1.43847e+06	326059	373573	332438	3.93958	1.97804	up
Wasn002449	C19H26O13	Protocatechuic acid 1-O-Rutinoside	Phenolic acids	79287.3	61710.5	84572.3	51908.6	39653.6	52762.6	1.56293	0.644257	up
pmn001367	C13H16O9	Protocatechuic acid-4-O-glucoside*	Phenolic acids	1.91014e+06	2.32962e+06	1.99623e+06	874822	873392	1.25862e+06	2.07394	1.05237	up
HX1197	C15H8O7	Pseudopurpurin	Quinones	312207	314252	304178	111984	100180	93544	3.0442	1.60606	up
MWStz040	C5H9NO2	Pterolactam*	Alkaloids	2.90481e+06	2.73134e+06	2.67474e+06	9.21231e+06	9.26779e+06	9.43912e+06	0.297676	-1.74818	down
zjgp122326	C12H15NO7	Pyridine-4-formyl-O-β-D-glucopyranoside	Alkaloids	204778	233904	198839	12088.8	12088.8	12088.8	17.5789	4.13577	up
pmb0789	C14H21NO8	Pyridoxine-5'-O-glucoside	Others	95464.5	102102	141728	72376.8	34975.2	48889.9	2.1716	1.11876	up
Zahp003766	C26H28O16	Quercetin 3-O-glucoside 7-O-xyloside	Flavonoids	308864	322438	328093	60660.8	33273.5	91507.3	5.17357	2.37116	up
Zmcp002666	C27H30O17	Quercetin-3,7-Di-O-glucoside*	Flavonoids	51319.8	46439.4	42357.3	19386.1	9685.26	7340.77	3.84807	1.94414	up
Lmmp003091	C27H30O16	Quercetin-3-O-(4''-O-glucosyl)rhamnoside*	Flavonoids	1.07542e+07	6.31553e+06	9.55694e+06	1.46555e+06	1.17901e+06	849099	7.62143	2.93006	up
Hmlp003068	C27H30O17	Quercetin-3-O-(4''-glucosyl)glucoside; Meratin*	Flavonoids	58649.8	69654.3	59879.6	11006.3	10895	21664.4	4.31954	2.11088	up
Hmln002199	C23H22O13	Quercetin-3-O-(6''-O-acetyl)galactoside	Flavonoids	290407	244599	205149	31574.5	42615.5	25206.3	7.44652	2.89657	up
Zmsp004363	C23H22O13	Quercetin-3-O-(6''-O-acetyl)glucoside	Flavonoids	35632.6	33751.8	30719.5	2970.52	2970.52	14852.6	4.81416	2.26728	up
Zbsp004136	C26H28O16	Quercetin-3-O-(6''-O-arabinosyl)glucoside*	Flavonoids	264921	234367	356323	64206.2	65626.3	73850.5	4.2007	2.07063	up
Lmyp004052	C30H26O14	Quercetin-3-O-(6''-O-p-Coumaroyl)galactoside*	Flavonoids	435813	441452	464163	65670.7	49359.5	61932.4	7.58029	2.92225	up
Lmdp004267	C30H26O14	Quercetin-3-O-(6''-O-p-Coumaroyl)glucoside	Flavonoids	544419	377991	472250	53851.5	75584.2	71038.2	6.95681	2.79843	up
Lmtp004044	C26H28O16	Quercetin-3-O-apiosyl(1→2)galactoside*	Flavonoids	369674	202794	338400	69657.6	55872.8	67231.8	4.72534	2.24042	up
mws4183	C20H18O11	Quercetin-3-O-arabinoside	Flavonoids	4.7698e+07	6.48457e+07	5.05454e+07	1.83138e+07	1.80024e+07	1.864e+07	2.96762	1.56931	up
MWSHY0113	C21H20O12	Quercetin-3-O-galactoside (Hyperin)*	Flavonoids	4.84949e+07	4.40068e+07	5.1267e+07	2.16999e+07	1.46943e+07	2.30126e+07	2.42007	1.27505	up
mws0091	C21H20O12	Quercetin-3-O-glucoside (Isoquercitrin)	Flavonoids	4.30961e+07	3.96111e+07	4.07464e+07	2.13891e+07	2.6497e+07	2.26659e+07	1.74982	0.807207	up
Lmjp002461	C27H30O16	Quercetin-3-O-neohesperidoside*	Flavonoids	8.48718e+06	7.6726e+06	8.95942e+06	1.47935e+06	1.2396e+06	1.45512e+06	6.01792	2.58927	up
mws0045	C21H20O11	Quercetin-3-O-rhamnoside(Quercitrin)	Flavonoids	1.33022e+07	1.01587e+07	1.18225e+07	4.33628e+06	4.90197e+06	4.13607e+06	2.63814	1.39952	up
pmn001583	C27H30O16	Quercetin-3-O-robinobioside	Flavonoids	4.89803e+06	3.50206e+06	3.22438e+06	649042	803721	1.48028e+06	3.96327	1.98669	up
MWSHY0067	C27H30O16	Quercetin-3-O-rutinoside (Rutin)*	Flavonoids	1.20511e+07	4.81192e+06	9.42199e+06	939714	2.27342e+06	1.18204e+06	5.98042	2.58025	up
Lmjp002596	C26H28O16	Quercetin-3-O-sambubioside*	Flavonoids	309778	274496	322618	56182	42777.5	68832.1	5.40487	2.43426	up
Lmdp003509	C20H18O11	Quercetin-3-O-xyloside (Reynoutrin)*	Flavonoids	4.40862e+07	4.49201e+07	5.52022e+07	8.72335e+06	1.21801e+07	1.06476e+07	4.57064	2.1924	up
mws0856	C21H20O12	Quercetin-4'-O-glucoside (Spiraeoside)*	Flavonoids	3.63714e+07	4.31173e+07	3.70135e+07	1.35565e+07	1.67656e+07	1.51337e+07	2.56298	1.35782	up
Hmcp005575	C27H30O17	Quercetin-5,4'-di-O-glucoside	Flavonoids	43131.9	50155	81081.9	3106.38	3106.38	3106.38	18.7108	4.2258	up
Smgp004575	C21H20O12	Quercetin-5-O-β-D-glucoside*	Flavonoids	3.34694e+07	3.264e+07	3.62466e+07	2.0797e+07	1.88204e+07	1.44091e+07	1.89455	0.921856	up
pmp000589	C24H22O15	Quercetin-7-O-(6''-malonyl)glucoside	Flavonoids	751976	776268	1.03096e+06	113873	195619	102637	6.2097	2.63452	up
mws1329	C21H20O12	Quercetin-7-O-glucoside	Flavonoids	3.36388e+07	3.94029e+07	3.95812e+07	1.50448e+07	1.05677e+07	1.44267e+07	2.81282	1.49202	up
Zbsp004301	C27H30O16	Quercetin-7-O-rutinoside*	Flavonoids	9.54387e+06	7.437e+06	9.34785e+06	1.04521e+06	1.36077e+06	1.20549e+06	7.2903	2.86598	up
pme2125	C18H32O16	Raffinose*	Others	1.38805e+06	1.3766e+06	1.35369e+06	759916	801837	892243	1.67822	0.74693	up
Ypgn004474	C20H22O8	Resveratroloside*	Others	128613	127061	186761	437804	313864	300036	0.420684	-1.24919	down
Lmjp002906	C22H22O12	Rhamnetin-3-O-Glucoside*	Flavonoids	246306	267661	183664	105350	102527	79746.1	2.4255	1.27828	up
Wbsn001677	C12H22O9	Rhamnosylfucose	Terpenoids	261490	248725	231635	117745	128245	145125	1.89676	0.923536	up
pmn001338	C21H18O11	Rhein-8-O-glucoside	Quinones	1.33792e+06	1.08531e+06	955986	566398	636288	586384	1.88881	0.917477	up
pmn001423	C19H30O8	Roseoside	Others	1.02452e+06	849687	1.18913e+06	143325	114904	253917	5.98138	2.58048	up
Zbqn007750	C30H48O5	Rubianol-a	Terpenoids	5.7389e+07	5.74656e+07	5.29554e+07	6.95405e+06	5.62538e+06	7.77409e+06	8.24476	3.04348	up
Zbqn008058	C30H48O4	Rubianol-f	Terpenoids	743877	773327	769165	58254.8	57919.2	62110.9	12.8242	3.6808	up
Zbqn010247	C30H50O3	Rubiatriol	Terpenoids	643513	692781	640719	172627	123800	175965	4.18512	2.06527	up
Zbqn010206	C30H48O3	Rubione D*	Terpenoids	1.48556e+07	1.55156e+07	1.37021e+07	4.04888e+06	3.18179e+06	4.08271e+06	3.89567	1.96187	up
pmp000604	C21H22O10	Rubrofusarin-6-O-glucoside	Others	109469	115810	118442	20426.1	49014.1	20404.8	3.82572	1.93573	up
MWSslk148	C27H36O19	Rutin Trihydrate	Flavonoids	4.57865e+06	4.37476e+06	4.67064e+06	978045	961065	1.15135e+06	4.40843	2.14026	up
Zmdp000972	C4H9NO2S	S-Methyl-L-cysteine	Amino acids and derivatives	79094.7	74603	68669.7	146760	158198	130384	0.510788	-0.969203	down
Zmgn001039	C9H17NO6S	S-Ribosyl-L-homocysteine	Amino acids and derivatives	35434.9	31141.3	28458.2	487060	589097	551401	0.0583908	-4.09812	down
WaYn004134	C22H24O11	Salirepin 6'-O-Caffeate	Phenolic acids	1.41998e+06	1.84456e+06	1.55826e+06	410250	329174	404127	4.21739	2.07635	up
WaYn004639	C22H24O10	Salirepin 6'-O-p-Coumarate	Phenolic acids	121299	102004	115912	54972.2	30549.2	35558.9	2.80158	1.48624	up
Hmgp002239	C27H34O15	Semivioxanthin-9-O-Allosyl(1→6)Glucoside	Phenolic acids	184855	232961	107339	34454.4	35051.3	32616.5	5.14242	2.36245	up
MW0157005	C19H20N2O7	Ser-HoPhe-OH	Amino acids and derivatives	38119.1	49553.7	38119.1	30794.2	19196.9	25096.6	1.67527	0.74439	up
pmn001459	C23H32O15	Sibiricose A6	Phenolic acids	107353	85930.7	144460	227951	163044	189519	0.581802	-0.7814	down
Lmsp013224	C29H46O	Stigmasta-4,22-Dien-3-One	Steroids	137154	142584	119951	24749	28877.6	20760.5	5.37309	2.42575	up
mws0192	C4H6O4	Succinic acid*	Organic acids	6.30794e+06	5.97947e+06	6.38563e+06	1.60126e+06	1.4565e+06	1.47524e+06	4.11935	2.04242	up
pme3337	C14H17N5O8	Succinyladenosine	Nucleotides and derivatives	76498.6	98101.8	79448.5	40822.7	55996.5	47145.8	1.76466	0.819388	up
Zmln000899	C15H20O9	Syringaldehyde-4-O-glucoside	Others	833064	1.64699e+06	1.04845e+06	501081	727175	633238	1.89552	0.922593	up
Zmgp004436	C23H24O13	Syringetin 3-O-galactoside*	Flavonoids	135240	122030	96573.7	42956.5	39681.9	51194.2	2.64392	1.40268	up
Zmdn004764	C24H30O11	Syringopicroside	Terpenoids	111476	99254.4	106052	63899.5	63907.4	74774.2	1.56373	0.644993	up
Lsmp121705	C13H18O8	Tachioside	Phenolic acids	137083	177003	143041	87591	72965.1	83677	1.87168	0.904336	up
Lmsp004721	C28H32O16	Tamarixetin-3-O-glucoside-7-O-rhamnoside*	Flavonoids	44906.2	32089.5	25666.2	12803.6	11236.2	3392.77	3.74234	1.90394	up
mws1361	C21H22O11	Taxifolin-3-O-rhamnoside (Astilbin)	Flavonoids	985935	897738	791223	232075	580269	277923	2.45343	1.2948	up
pmn001350	C20H24O9	Torachrysone-8-O-glucoside	Quinones	88631.8	78589.1	120704	6547.83	6547.83	6547.83	14.6575	3.87357	up
Lcsn000654	C36H58O12	Trachelosperonide B-1	Terpenoids	2.38841e+06	2.95358e+06	3.02766e+06	4918.02	10657.5	11242.8	312.087	8.2858	up
MWS1837	C8H15NO2	Tranexamic Acid	Organic acids	1.12697e+06	1.26543e+06	1.27824e+06	276332	285314	284632	4.33738	2.11682	up
Zmzp000145	C9H20N2O2	Trimethyllysine	Amino acids and derivatives	318500	336701	357651	657237	596484	501706	0.576984	-0.793398	down
MW0158245	C17H22N4O6	Trp-Ser-Ser	Amino acids and derivatives	209265	148308	180132	109862	98975.9	119679	1.63676	0.710845	up
MW0158678	C19H20N2O7	Tyr-Abu-OH	Amino acids and derivatives	4.10136e+07	3.21342e+07	4.09511e+07	1.16388e+07	1.04464e+07	1.13776e+07	3.40973	1.76966	up
pmb2922	C15H24N2O17P2	Uridine 5'-diphospho-D-glucose	Nucleotides and derivatives	2.95925e+06	3.54157e+06	3.01466e+06	1.43933e+06	1.36607e+06	1.70116e+06	2.11148	1.07825	up
Zmfn000481	C14H22N2O16P2	Uridine-5'-Diphosphate-D-Xylose	Nucleotides and derivatives	538530	563925	616024	340790	414508	363082	1.53658	0.619722	up
Zbqp003189	C10H20N2O3	Val-Val	Amino acids and derivatives	68072.1	56973.8	62523.6	125392	87242.9	90989.3	0.61777	-0.694859	down
mws0458	C8H8O3	Vanillin; 4-Hydroxy-3-Methoxybenzaldehyde	Others	759148	596329	443852	431895	341185	289061	1.69406	0.760483	up
Ymjm000096	C32H50O6	Viburnenone B1 methyl ester	Terpenoids	1.19525e+06	1.15445e+06	1.08246e+06	103139	147432	89218.7	10.1008	3.3364	up
Zmjp000966	C10H13N5O4	Vidarabine	Nucleotides and derivatives	1.28081e+06	1.38391e+06	1.61483e+06	2.00127e+07	1.84096e+07	1.88973e+07	0.0746614	-3.74349	down
Yhjp010205	C30H46O4	Virgatic acid	Terpenoids	802072	719706	731042	159118	143681	124786	5.2687	2.39745	up
Lmxp000939	C5H5N5	Zarzissine	Alkaloids	191183	173935	132657	636974	597884	524335	0.282957	-1.82135	down
Sazp010922	C30H46O4	Zizyberanalic acid	Terpenoids	124848	154156	122665	22165.3	22829.6	22952.2	5.91149	2.56352	up
Ylyn012389	C30H46O5	celastolide	Terpenoids	2.35041e+06	2.09227e+06	2.03174e+06	324779	324779	324779	6.64494	2.73226	up
ZbWp000749	C8H18N4O2	ethyl-L-arginine*	Amino acids and derivatives	175994	153053	176051	282267	279376	296663	0.588483	-0.764928	down
Wbsp001110	C10H10N2O	hupcrispatine	Alkaloids	3.84568e+06	3.90022e+06	3.77869e+06	8.72256e+06	8.56067e+06	7.38067e+06	0.467266	-1.09768	down
Lskp211219	C18H26O12	methoxyhydroquinone-4-O-β-D-apiosyl-(1→6)-β-D-glucopyranoside	Lignans and Coumarins	29389.5	26601.8	41930.7	24544.2	14013.5	18413.2	1.71881	0.781409	up
Smcp001137	C11H9NO2	naphthisoxazol A*	Alkaloids	331950	353964	338598	593683	468854	619785	0.608988	-0.715515	down
Sasp011349	C30H48O4	orthosiphonoic acid*	Terpenoids	152752	307522	339046	57892.7	33487.4	31571.7	6.50109	2.70068	up
pme1439	C9H8O3	p-Coumaric acid	Phenolic acids	136909	118687	193875	14357.6	14357.6	14357.6	10.4352	3.38338	up
Zmhn002301	C15H18O8	p-Coumaric acid-4-O-glucoside	Phenolic acids	2.00525e+06	6.07989e+06	3.43151e+06	1.21174e+06	1.82298e+06	1.40628e+06	2.59325	1.37476	up
pmp000781	C39H54O6	p-Coumaroyleuscaphic acid*	Terpenoids	220782	197631	169684	32822.6	27439.4	14371.6	7.87978	2.97816	up
mws0921	C9H10O2	p-Coumaryl alcohol	Others	938213	1.8293e+06	1.02836e+06	80066.7	152275	91054.9	11.7375	3.55305	up
Lmbn002648	C9H8O3	α-Hydroxycinnamic Acid*	Phenolic acids	945675	815202	854297	9945.51	49727.5	9945.51	37.5643	5.23129	up
Zjyp101808	C31H52O3	α-Irigermanal	Terpenoids	375052	236188	265293	100913	75203.8	122233	2.93794	1.5548	up
mws0367	C18H30O2	α-Linolenic Acid*	Lipids	3.65434e+06	3.76679e+06	3.44769e+06	1.31241e+06	1.40552e+06	1.34625e+06	2.67429	1.41916	up
mws0675	C11H15N2O8P	β-Nicotinamide mononucleotide	Nucleotides and derivatives	484756	508863	482293	1.1396e+06	1.08934e+06	1.17788e+06	0.433222	-1.20682	down
mws0366	C18H30O2	γ-Linolenic Acid*	Lipids	1.87318e+06	1.97784e+06	1.80106e+06	726823	730930	727714	2.58621	1.37084	up
