# Supplementary material for: Violet LED light-activated MdHY5 positively regulates phenolic accumulation to inhibit fresh-cut apple fruit browning
Source: Hortic Res. 2024 Sep 28;12(1):uhae276. doi: 10.1093/hr/uhae276 (PMC11739620; doi:10.1093/hr/uhae276)
Supplement: Web_Material_uhae276 [file web_material_uhae276.zip › Supplemental Table 6.xlsx]

## Sheet: Sheet1
Supplemental Table S6. DAMs between violet LED light-treated samples and control samples at 4 d.
Index	Formula	Compounds	Class I	Violet 4 d-1	Violet 4 d-2	Violet 4 d-3	Control 4 d-1	Control 4 d-2	Control 4 d-3	Fold_Change	Log2FC	Type
Wbmp008021	C26H39NO7	(14-Ethyl-4,6,19-trimethoxy-9,11-dioxa-14-azaheptacyclo[10.7.2.12,5.01,13.03,8.08,12.016,20]docosan-21-yl)acetate	Alkaloids	2.36666e+06	2.35401e+06	2.44529e+06	1.48977e+06	1.35294e+06	1.38622e+06	1.69451	0.760869	up
Zmhn003515	C25H26O12	(2R,3R,5R,6R)-6-((((Z)-3-(3,4-dihydroxyphenyl)acryloyl)oxy)methyl)-3,4,5-trihydroxytetrahydro-2H-pyran-2-yl (E)-3-(4-hydroxy-3-methoxyphenyl)acrylate	Phenolic acids	115757	133933	66708.5	27439.4	27170.3	27028.1	3.87564	1.95444	up
Wbsp000175	C31H50O6	(2R,3S,4S,7aS,10S,13aR,15bR)-2,3,11-trihydroxy-4,10-bis(hydroxymethyl)-3,4,7a,10,13a,15b-hexamethyl-1,2,3,4,4a,7,7a,8,9,9a,10,11,12,13,13a,13b,14,15,15a,15b-icosahydro-5H-cyclohepta[1,2-a:5,4-a']dinaphthalen-5-one	Others	511458	519679	632876	172313	203543	192235	2.92913	1.55047	up
Wcfn003882	C16H20O10	(2S,3S,4S,5R,6R)-6-(3-benzoyloxy-2-hydroxypropoxy)-3,4,5-trihydroxyoxane-2-carboxylic acid	Others	770547	766002	1.09507e+06	319913	193075	258393	3.41156	1.77043	up
Zmmp002946	C14H18N2O5	(3-(carboxyamino)-2-methylpropanoyl)phenylalanine*	Amino acids and derivatives	19623	26160.5	17392.3	66684.5	53618	57540.5	0.355233	-1.49316	down
Wbtp004961	C15H10O7	1,2,4,5-tetrahydroxy-7-(hydroxymethyl)anthracene-9,10-dione*	Flavonoids	783028	878414	1.00253e+06	180817	226374	281864	3.86612	1.95088	up
Wbtn004362	C18H16O10	1,3,6,7-tetrahydroxy-2-(3,4,5-trihydroxyoxan-2-yl)xanthen-9-one	Flavonoids	748780	627041	948289	44014.6	69078.4	70884.5	12.6326	3.65908	up
Lmqn005179	C24H24O11	1,4,8-Trihydroxynaphthalene-1-O-[6'-O-(3''-methoxy-5''-hydryoxybenzoyl)]glucoside	Quinones	95910.8	59291.8	68715.5	24341.3	16967.5	26860.2	3.28475	1.71578	up
Wbtn004512	C21H22O12	1,8-dihydroxy-4,5-dimethoxy-3-{[(2s,3r,4s,5s,6r)-3,4,5-trihydroxy-6-(hydroxymethyl)oxan-2-yl]oxy}xanthen-9-one	Flavonoids	689082	1.37309e+06	1.15879e+06	214314	309012	290852	3.95609	1.98407	up
Waln010743	C28H54NO9P	1-(2,3-dihydroxypropoxy)-3-(((2-(dimethylamino)ethoxy)(hydroxy)phosphoryl)oxy)propan-2-yl (11Z,14Z)-octadeca-11,14-dienoate	Lipids	754605	751388	821599	452636	433199	402406	1.8068	0.853436	up
Wbmp002299	C22H27NO9	1-(4-((3,4,5-trihydroxy-6-(hydroxymethyl)tetrahydro-2H-pyran-2-yl)oxy)benzyl)-1,2,3,4-tetrahydroisoquinoline-5,6,7-triol	Alkaloids	1.10525e+07	6.1618e+06	1.04834e+07	1.22381e+06	1.21929e+06	1.18991e+06	7.62394	2.93054	up
MEDL00392	C26H52NO7P	1-(9Z-octadecenoyl)-sn-glycero-3-phosphocholine	Lipids	151798	163635	175656	104027	116132	42830.8	1.86733	0.900973	up
MWS00330g	C5H9NO2	1-Amino-1-cyclobutane-carboxylic-acid*	Amino acids and derivatives	3.66106e+06	3.9419e+06	3.88593e+06	6.05882e+06	5.94619e+06	5.87493e+06	0.642558	-0.638101	down
Wafn004433	C17H32O10	1-Hexanol arabinosylglucoside	Others	2.06316e+07	2.3588e+07	1.8154e+07	6.63731e+06	7.48174e+06	6.42114e+06	3.03666	1.60249	up
Zmcn003729	C26H32O12	1-Hydroxypinoresinol-4'-O-Glucoside	Lignans and Coumarins	71688.8	56100.5	68572.3	31289.2	31179.4	25033.8	2.24407	1.16612	up
Zbfn007626	C25H48NO7P	1-Linoleoyl-2-Lysophosphatidic Acid Monobutylamine Ester	Lipids	161476	152729	134444	132318	83045.7	81497.1	1.51131	0.595798	up
Wdtp003420	C16H20O9	1-O-Feruloyl-beta-D-glucose	Phenolic acids	2.72937e+06	2.29141e+06	2.74043e+06	1.28089e+06	1.61231e+06	1.67146e+06	1.70029	0.765777	up
Wchn005577	C22H22O11	1-O-Galloyl-2-O-Cinnamoyl-β-D-glucose*	Phenolic acids	58758.2	81398.9	93717.9	58844	40781.7	44370.2	1.62418	0.69971	up
pmb2871	C13H16O9	1-O-Gentisoyl-β-D-glucoside*	Phenolic acids	2.30821e+06	2.29871e+06	1.59954e+06	1.28364e+06	1.26291e+06	1.26949e+06	1.62641	0.701693	up
HJN003	C17H22O10	1-O-Sinapoyl-β-D-glucose	Phenolic acids	604500	1.5525e+06	637137	268366	123459	241136	4.41439	2.14221	up
Lmbn005369	C18H32O3	13(S)-HODE;13(S)-Hydroxyoctadeca-9Z,11E-dienoic acid*	Lipids	44449.8	37967.6	36777.1	62976.2	78408	73749.9	0.554048	-0.851918	down
Ymjm000095	C30H46O2	13,28-Epoxyolean-11-en-3-one*	Terpenoids	546153	564778	512888	136768	158090	176811	3.44272	1.78355	up
pmn001427	C30H48O4	16,23:16,30-Diepoxydammar-24-ene-3,20-diol (Jujubogenin)*	Terpenoids	2.6719e+07	2.65487e+07	2.66733e+07	1.00322e+07	1.18717e+07	1.01616e+07	2.49306	1.31792	up
Lhkp101414	C30H46O4	16-Hydroxy-3-oxo-5-lanosta-7,24-dien-21-oic acid (Kulonic acid)	Terpenoids	120593	153921	104138	56109.5	83426.5	77234.9	1.74678	0.804702	up
Wbsp011256	C30H48O3	16-oxo-21β-hydroxyserrat-14-en-3α-yl acetate	Terpenoids	263426	254687	259903	90874.7	70164.8	83104.5	3.18671	1.67207	up
Qmhp090808	C29H28N2O4	18-Demethylparaensidimerin C	Alkaloids	735040	641054	765837	242909	282347	266200	2.70632	1.43633	up
Lhwp110301	C30H46O4	19-Hydroxy-2-(hydroxymethyl)-A(1)-norursa-2,12-dien-28-oic acid (Coleonolic acid)*	Terpenoids	1.35807e+06	1.32776e+06	1.43107e+06	877701	958747	867721	1.52243	0.606371	up
Lhdp102527	C30H48O4	19-Hydroxyursolic acid	Terpenoids	261283	251404	275954	66657.6	154140	171643	2.00958	1.00689	up
pmn001407	C30H48O6	2,3,16,21-Tetrahydroxyolean-12-en-28-oic acid (Platycogenic acid C)	Terpenoids	1.28802e+06	1.20101e+06	977819	213041	199334	234241	5.36152	2.42264	up
Lhwp110119	C30H48O5	2,3,19-Trihydroxyurs-12-en-28-oic acid (Tormentic acid)	Terpenoids	169712	126737	161051	73815.6	96745.9	106002	1.65423	0.726164	up
MWSCX013	C30H48O5	2,3,19-trihydroxyurs-12-en-28-oic acid (Euscaphic acid)*	Terpenoids	422173	415743	305084	246994	292442	209319	1.52653	0.61026	up
pmn001708	C30H48O5	2,3,23-Trihydroxyurs-12-en-28-oic acid (Asiatic acid)	Terpenoids	484859	490686	519941	289302	282757	281219	1.75264	0.809527	up
Smpn011792	C30H48O4	2,3-Dihydroxy-12-ursen-28-oic acid*	Terpenoids	6.01909e+07	5.85556e+07	5.75013e+07	3.85546e+07	3.71706e+07	3.8439e+07	1.54381	0.626494	up
Lmbn001034	C6H12O4	2,3-Dihydroxy-3-methylpentanoic acid	Organic acids	1.40451e+07	1.56343e+07	1.60946e+07	8.02251e+06	8.66579e+06	9.03839e+06	1.77924	0.831263	up
Lhwp110125	C30H48O4	2,3-Dihydroxylup-20(29)-en-28-oic acid (Alphitolic acid)*	Terpenoids	272085	263802	127285	101280	75910.8	76525.2	2.61383	1.38617	up
pmn001706	C30H48O4	2,3-Dihydroxyolean-12-en-28-oic acid (2-Hydroxyoleanolic acid)*	Terpenoids	3.74378e+07	3.55642e+07	3.70858e+07	2.28226e+07	2.30774e+07	2.29161e+07	1.59974	0.677836	up
Hmjn008136	C30H46O4	2,3-Dihydroxyoleana-11,13(18)-dien-28-oic acid (Camaldulenic acid)	Terpenoids	717014	695078	747278	131427	142777	163127	4.93761	2.30381	up
Li512114	C31H50O4	2,3-Dihydroxyurs-12-en-28-oic acid methyl ester (Corosolic acid methyl ester)	Terpenoids	67878.9	71632.9	71471.6	13692	14085.1	14213.5	5.02454	2.32899	up
Zblp003803	C15H14O5	2,4,2',5'-Tetrahydroxydihydrochalcone	Flavonoids	198838	165262	242330	159541	108682	101878	1.63855	0.712418	up
Qmyp010506	C13H10O4	2,4,6-Trihydroxybenzophenone	Others	135881	122841	103125	36034.8	18036.1	21313.6	4.80002	2.26304	up
MWS1855	C6H8N2	2,5-Dimethyl pyrazine	Alkaloids	436710	296814	542078	178382	193197	199909	2.23207	1.15838	up
Wbtn005071	C21H22O12	2,5-dihydroxy-1,6-dimethoxy-8-{[(2s,3r,4s,5s,6r)-3,4,5-trihydroxy-6-(hydroxymethyl)oxan-2-yl]oxy}xanthen-9-one	Flavonoids	942869	1.62877e+06	1.21394e+06	261767	284729	237275	4.82995	2.27201	up
WaYn011395	C28H56NO9P	2-(2,3-dihydroxypropoxy)-3-(((2-(dimethylamino)ethoxy)(hydroxy)phosphoryl)oxy)propan-2-yl (Z)-14-Octadecenoic Acid	Lipids	102338	87841.1	97834.3	34042	30547.3	34543.5	2.90533	1.5387	up
Waln011009	C28H54NO9P	2-(2,3-dihydroxypropoxy)-3-(((2-(dimethylamino)ethoxy)(hydroxy)phosphoryl)oxy)propyl (11Z,14Z)-octadeca-11,14-dienoate	Lipids	812773	823131	871497	489753	440507	564759	1.67717	0.746028	up
Lhmp122227	C15H14O5	2-(2,4-Dihydroxyphenyl)-1-(4-hydroxy-2-methoxyphenyl)ethanone	Others	2.82294e+07	3.11013e+07	3.45369e+07	1.95371e+07	1.77499e+07	2.11455e+07	1.60643	0.683858	up
Zbfn004680	C28H34O16	2-(3,4-Dihydroxyphenethoxy)-6-(3,4,5-trihydroxycaffeoyl)-O-arabinopyranosyl-D-glucose	Phenolic acids	232101	145537	139206	28431.6	31310.6	20537.5	6.43805	2.68662	up
pmb0374	C5H5N5	2-Aminopurine	Nucleotides and derivatives	91596	106159	146165	187045	175746	199865	0.611244	-0.71018	down
Zbfn006009	C25H26O11	2-Feruloyl-6-(4-hydroxycinnamoyl)glucoside	Phenolic acids	108302	162638	131788	6786.27	6786.27	6786.27	19.7815	4.30608	up
Lmzn006582	C30H46O4	2-Formyl-3-hydroxy-A(1)-norlup-20(29)-en-28-oic acid (Colubrinic acid)	Terpenoids	1.49857e+07	1.62026e+07	1.5217e+07	7.19659e+06	8.08831e+06	7.5689e+06	2.03053	1.02185	up
Lmmn001643	C9H8O3	2-Hydroxycinnamic acid*	Phenolic acids	778188	581579	1.77177e+06	257849	439579	539594	2.53151	1.34	up
mws0341	C6H12O3	2-Hydroxyisocaproic acid	Organic acids	594623	379635	535628	72983	150023	72682.5	5.10635	2.35229	up
Lmzp009620	C39H54O7	2-Hydroxypyracrenic acid*	Terpenoids	86006.7	93107.6	59854.2	8002.05	13592.8	15071	6.51748	2.70431	up
Lmzn006284	C30H48O4	2-Hydroxyursolic acid*	Terpenoids	4.15165e+07	4.01357e+07	6.17915e+07	2.60418e+07	2.5484e+07	2.50078e+07	1.87426	0.906322	up
pmb3101	C7H12O5	2-Isopropylmalic Acid	Organic acids	1.62933e+06	1.14697e+06	1.05817e+06	679267	798267	806772	1.67861	0.74727	up
Lmhp012042	C21H38O4	2-Linoleoylglycerol	Lipids	22415.2	27024.4	23566.3	5689.87	3705.52	4772.04	5.15309	2.36544	up
Labn004625	C19H28O10	2-Phenylethyl beta-primeveroside	Others	2.01577e+06	1.88014e+06	1.22683e+06	1.1515e+06	1.05166e+06	607727	1.82246	0.865889	up
Lmgn002555	C8H14O4	2-Propylglutaric acid	Organic acids	789507	870504	874482	111843	114342	125964	7.1972	2.84744	up
Layp005274	C16H18O4	2-[2-(2-Hydroxyphenyl)ethyl]-4,6-dimethoxyphenol	Phenolic acids	214793	221175	244815	108000	119045	137471	1.86763	0.901211	up
Zmmp001941	C9H17NO8	2-amino-4-hydroxy-3-((3,4,5-trihydroxytetrahydro-2H-pyran-2-yl)oxy)butanoic acid	Amino acids and derivatives	1.42068e+06	1.33379e+06	1.43497e+06	4.44606e+06	3.91029e+06	3.5366e+06	0.352262	-1.50528	down
pmn001700	C30H48O3	24,30-Dihydroxy-12(13)-ene-lupeol*	Terpenoids	3.93712e+06	5.01995e+06	3.80699e+06	1.05309e+06	922767	952593	4.35863	2.12388	up
Qmfp122207	C39H54O7	24-p-Coumaroyloxy-2,3-dihydroxyurs-12-en-28-oic acid (Guavacoumaric acid)*	Terpenoids	69753.3	62345.6	76769.9	10711.5	15159	13342.5	5.32652	2.41319	up
Lssp210085	C30H46O2	3,11-dioxo-β-oleorene*	Terpenoids	479884	507956	472127	128587	165227	164268	3.18713	1.67226	up
Wmnp000001	C30H48O4	3,12-Dihydroxyoleanan-28,13-olide (Oleanderolide)	Terpenoids	82119.6	98033	64612.8	56888.1	25562.1	44696.9	1.92506	0.944901	up
Zbqn008291	C30H50O4	3,13,15-Trihydroxyoleanane-12-one	Terpenoids	4.00717e+06	3.64047e+06	3.63188e+06	1.30138e+06	1.29965e+06	1.38887e+06	2.82702	1.49928	up
Lmzn006169	C30H48O4	3,19-Dihydroxyurs-12-en-28-oic acid (Pomolic acid)*	Terpenoids	1.91848e+07	1.84082e+07	1.75031e+07	6.58068e+06	7.67133e+06	6.76143e+06	2.62194	1.39064	up
Lmdn006811	C30H48O3	3,24-Dihydroxyolean-12-en-22-one (Soyasapogenol E)*	Terpenoids	1.42657e+07	1.54281e+07	1.43583e+07	6.21822e+06	5.23626e+06	4.70479e+06	2.72612	1.44685	up
Zmpp002571	C15H10O7	3,3',4',5',7-Pentahydroxyflavone; Robinetin	Flavonoids	1.38011e+06	592106	1.23913e+06	213745	130989	193510	5.96632	2.57684	up
Lafp003256	C11H14O5	3,4'-Dihydroxy-3',5'-dimethoxypropiophenone	Others	39984.8	41363.3	52400.8	13795.8	9657.77	17932	3.23177	1.69233	up
Lahp003986	C21H22O10	3,4-Dihydro-4-(4'-hydroxyphenyl)-5,7-dihydroxycoumarin glucoside	Lignans and Coumarins	140870	129641	94959.1	6739.83	47940.3	6739.83	5.95035	2.57297	up
Zbln005108	C20H28O11	3,4-Dihydroxyallylbenzene-4-O-xylosyl(1→6)glucoside*	Phenolic acids	2.5959e+06	2.08282e+06	2.07031e+06	312779	333109	384716	6.54862	2.71119	up
Hmyp002315	C15H10O7	3,5,7,4'-Tetrahydroxy-Coumaronochromone	Others	785187	699032	905794	182700	139531	200968	4.56808	2.19159	up
Lahp002608	C11H9NO2	3,5-Dihydro-2H-Furo[3,2-C]Quinolin-4-One*	Alkaloids	709153	671941	623423	1.40871e+06	1.46108e+06	1.83921e+06	0.425679	-1.23216	down
Lamn006238	C23H26O11	3,9-dihydroeucomnalin glucoside	Flavonoids	363166	293145	335350	62190.5	48865.2	68724.2	5.51597	2.46361	up
pmn001511	C13H18O7	3-Hydroxy-5-Methylphenol-1-O-Glucoside*	Phenolic acids	103453	43880	74706.2	35689.5	32023.7	24116.3	2.41794	1.27378	up
MWS04559g	C9H11NO3	3-Hydroxy-L-phenylalanine*	Amino acids and derivatives	1.18379e+06	1.29588e+06	1.20994e+06	3.08937e+06	3.42293e+06	3.10833e+06	0.383511	-1.38266	down
Lmmn008971	C30H48O3	3-Hydroxycycloarta-24-ene-26-oic acid (Isomangiferolic acid)*	Terpenoids	1.45802e+07	1.55283e+07	1.39833e+07	5.6556e+06	5.01376e+06	4.52436e+06	2.90197	1.53703	up
HJN110	C30H48O3	3-Hydroxylup-20(29)-en-28-oic acid (Betulinic acid)*	Terpenoids	1.39703e+07	1.50873e+07	1.07771e+07	4.4693e+06	3.81031e+06	4.58038e+06	3.09757	1.63114	up
Zbtn005022	C21H24O11	3-Hydroxyphloretin-4'-O-glucoside	Flavonoids	3.52878e+06	1.96398e+06	2.71454e+06	997738	1.72179e+06	1.41318e+06	1.98594	0.989819	up
MWSmce052	C30H48O3	3-Hydroxyurs-12-en-28-oic acid (3-Epiursolic acid)*	Terpenoids	7.20758e+06	9.77952e+06	6.84137e+06	2.55662e+06	2.16548e+06	2.09408e+06	3.49587	1.80565	up
Hmmp001310	C11H9NO2	3-Indoleacrylic acid*	Alkaloids	725402	587225	740099	1.80904e+06	1.96938e+06	1.43307e+06	0.393884	-1.34416	down
Wafn003429	C16H30O10	3-Methylbutyl 6-O-(alpha-L-arabinopyranosyl)-beta-D-glucopyranoside	Others	1.78334e+07	1.79887e+07	2.49509e+07	5.59587e+06	5.72679e+06	6.8781e+06	3.33904	1.73943	up
Smpp009685	C39H54O8	3-O-Cafeoyltormentic acid	Terpenoids	33886.4	27955.7	26685.7	2583.84	2583.84	2583.84	11.4207	3.51358	up
Lmzp010525	C39H54O6	3-O-Caffeoyl-9-hydroxylup-20(30)-en-7-one (Querspicatin A)*	Terpenoids	119073	119405	120511	19347.3	23814.3	20967.8	5.59788	2.48488	up
Smpp009887	C39H54O7	3-O-p-Coumaroylrotundic acid	Terpenoids	151346	129121	108198	23024.5	27431.9	22127.6	5.35468	2.4208	up
pmb3075	C16H16O7	3-O-p-Coumaroylshikimic acid	Phenolic acids	74649.3	37329.3	41994.3	166926	92732.4	156108	0.370335	-1.4331	down
Smnp010489	C39H54O7	3-O-p-Coumaroyltormentic acid	Terpenoids	106231	87013.2	93082.2	23475.4	17956.5	19681.9	4.68513	2.22809	up
Lhdp102528	C30H46O4	3-Oxo-19-hydroxyurs-12-en-28-oic acid (Pomonic acid)*	Terpenoids	1.41707e+06	1.30725e+06	1.25424e+06	922066	878700	837991	1.50774	0.592389	up
Lmmn009550	C30H46O3	3-Oxo-9,19-cyclolanost-24-en-26-oic acid (Mangiferonic acid)*	Terpenoids	45435.2	52133.1	48868.3	26613.7	28913.5	24397.1	1.83219	0.87357	up
MWSmce134	C30H46O3	3-Oxolup-20(29)-en-28-oic acid (Betulonic acid)*	Terpenoids	68907.1	82065.5	80394	42853	42503	48367.6	1.73019	0.790927	up
Hmgp002327	C11H9NO2	3-amino-2-naphthoic acid*	Alkaloids	262313	344680	319153	821557	750855	688114	0.409704	-1.28735	down
Yacp000453	C5H9NO2	3-hydroxy-1-methylpyrrolidin-2-one*	Alkaloids	2.65517e+06	2.88462e+06	2.82705e+06	4.55886e+06	4.32588e+06	4.30835e+06	0.634183	-0.657028	down
Lmbn001364	C5H8O4	4-Hydroxy-2-Oxopentanoic Acid*	Organic acids	127867	130854	94293.7	88238.7	71020.7	72668.6	1.52209	0.606052	up
Zmhn000892	C13H18O8	4-O-Glucosyl-3,4-dihydroxybenzyl alcohol	Others	454966	442967	532669	153215	113082	193003	3.11475	1.63911	up
Wcsn010254	C18H30O2	4-[3-(4,8-dimethylnona-3,7-dienyl)-3-methyloxiran-2-yl]butan-2-one*	Others	462264	426615	403457	230051	201642	216734	1.99303	0.994965	up
Zmmp002106	C3H9N3O2	4-methyl-1,5,2,3-dioxadiazinan-2-amine	Nucleotides and derivatives	322303	352033	371250	765775	692415	696314	0.485302	-1.04305	down
pme1474	C11H15N5O3S	5'-Deoxy-5'-(methylthio)adenosine	Nucleotides and derivatives	835532	764137	643240	427927	460428	388705	1.75631	0.812545	up
Lmzn001582	C18H28O9	5'-Glucosyloxyjasmanic acid*	Organic acids	64870.3	64870.3	80437.3	46708.8	38925.3	41519.8	1.65294	0.725035	up
Lmmn002260	C27H36O12	5'-Methoxyisolariciresinol-9'-O-glucoside	Lignans and Coumarins	446659	486183	460956	354706	250035	281131	1.57336	0.653851	up
Zmkn012864	C30H48O3	5,19-Epoxycucurbita-6,23-diene-3,25-diol (Momordicoside I Aglycone)*	Terpenoids	1.47817e+07	1.52824e+07	1.42808e+07	6.14963e+06	5.06985e+06	4.56903e+06	2.80868	1.48989	up
Zmjp004852	C23H24O13	5,6,3',4'-Tetrahydroxy-3,7-dimethoxyflavone-6-O-glucoside*	Flavonoids	105189	88599.5	86584.7	41747.5	20047	50095	2.5058	1.32527	up
Lmln001856	C21H20O13	5,7-Dihydroxy-4-oxo-2-(3,4,5-trihydroxyphenyl)-4H-chromen-3-yl-alloside	Others	45939.2	44400.9	36747.2	10827.4	6192.36	19908.9	3.44143	1.78301	up
Lmmn003663	C14H18O9	5-Glucosyloxy-2-Hydroxybenzoic acid methyl ester	Phenolic acids	2.31758e+06	4.11307e+06	3.76456e+06	1.39495e+06	1.50278e+06	942846	2.6546	1.4085	up
Saln003581	C22H32O15	6'-O-β-D-Glucopyranosyl Swertiamarin	Terpenoids	11748.1	24412.3	28545.5	2349.62	2349.62	2349.62	9.17964	3.19844	up
Lmqp003432	C13H22O3	6,9-Dihydroxy-7-megastigmen-3-one	Terpenoids	134881	140769	130483	87953.8	65978.8	74787.5	1.77567	0.828367	up
Yamn004462	C26H36O11	6-((4-(3-hydroxy-2-(4-(3-hydroxypropyl)-2-methylphenoxy)propoxy)-2-methoxyphenoxy)methyl)tetrahydro-2H-pyran-2,3,4,5-tetraol*	Lignans and Coumarins	81730.6	58275.2	53559.4	100793	159059	96084.5	0.543819	-0.878803	down
pma0214	C22H22O12	6-C-Methylquercetin-3-O-glucoside	Flavonoids	183664	157623	196477	52687.1	65500.1	99656.4	2.46858	1.30368	up
pmp001198	C6H13NO2	6-Deoxyfagomine	Alkaloids	3.20309e+06	3338928	3.33721e+06	2.35107e+06	2.00887e+06	1.95418e+06	1.56462	0.645815	up
Yshs000049	C30H46O4	6-Hydroxy-lupane-20(29)-en-3-one-28-oic acid	Terpenoids	301035	380385	301371	205543	210596	212589	1.56314	0.644449	up
pmp001310	C27H30O17	6-Hydroxykaempferol-3,6-O-Diglucoside*	Flavonoids	163747	141227	172745	22707.8	40638	49576.9	4.23049	2.08082	up
Zmhp002730	C27H30O17	6-Hydroxykaempferol-6,7-O-Diglucoside*	Flavonoids	272387	193805	282921	44063.4	36469.4	42715.2	6.07809	2.60362	up
pmp001311	C27H30O17	6-Hydroxykaempferol-7,6-O-Diglucoside	Flavonoids	90413.1	79428.9	62323.3	15734	23221.4	12104.8	4.54689	2.18488	up
pmp001309	C21H20O12	6-Hydroxykaempferol-7-O-glucoside	Flavonoids	4.46063e+07	3.51454e+07	4.44749e+07	1.20505e+07	1.37085e+07	1.33272e+07	3.17827	1.66824	up
Hmcn001884	C21H20O12	6-Hydroxyluteolin 5-glucoside*	Flavonoids	3.71082e+07	3.08147e+07	3.76568e+07	2.1e+06	9.78934e+06	1.1621e+07	4.49077	2.16696	up
Lmpp005784	C21H20O12	6-Methoxyquercetin-3-O-Xyloside*	Flavonoids	2.82882e+06	3.40624e+06	3.59187e+06	387054	505444	596786	6.59842	2.72212	up
Lmpp005842	C22H22O12	6-Methoxyquercetin-3-O-rhamnoside*	Flavonoids	556665	486905	652051	64076.4	101211	81150.9	6.88051	2.78251	up
Zmhn001793	C15H18O9	6-O-Caffeoyl-D-glucose	Phenolic acids	1.56139e+06	1.57175e+06	1.3735e+06	739881	572047	891076	2.04568	1.03258	up
Wdsp002909	C20H21NO6	6-[(7-hydroxy-2-methyl-6-oxo-3,4-dihydroisoquinolin-1-yl)methyl]-2,3-dimethoxybenzoic acid	Alkaloids	879158	1.31806e+06	1.48097e+06	2.41058e+06	2.01972e+06	1.49224e+06	0.621049	-0.687221	down
Lajn004573	C23H28O11	7,2',4'-Trihydroxy-8,3'-dimethoxyisoflavanglucoside	Flavonoids	179544	328722	164853	24942.8	31776.8	39431.5	7.00063	2.80748	up
pmb2601	C15H16O7	7-Hydroxycoumarin-O-rhamnoside	Lignans and Coumarins	28485.5	21903.8	34808	18993.5	12523.2	17214.7	1.74831	0.805958	up
Zmgp003492	C20H20O7	8-Hydroxy-α-conidendrin	Lignans and Coumarins	77284.3	66999.3	74780.5	2536.7	2536.7	2536.7	28.7859	4.84729	up
Smnp001863	C22H24O10	8-O-methyl-7-hydroxyaloin	Quinones	2.86173e+06	2.63363e+06	3.03042e+06	168038	224998	259564	13.0643	3.70756	up
Wcdn005970	C22H26O9	8-hydroxysyringaresinol	Lignans and Coumarins	51321.7	100927	80048.8	15442.7	23796.2	39257.5	2.95934	1.56528	up
Wcjp001256	C10H13N5O4	9-Alpha-Ribofuranosyladenine*	Nucleotides and derivatives	1.17644e+06	1.64485e+06	1.65174e+06	3.45839e+06	3.91808e+06	3.82393e+06	0.399363	-1.32423	down
Zmsp001773	C10H13N5O4	9-Arabinosyladenine*	Nucleotides and derivatives	1.32764e+06	1.15391e+06	1.41769e+06	3.58929e+06	3.76497e+06	3.15912e+06	0.370883	-1.43096	down
Rfmb091	C18H32O3	9S-Hydroxy-10E,12Z-octadecadienoic acid*	Lipids	37417.1	29759.2	40777.9	62010.2	59987.2	71717.8	0.557283	-0.843518	down
Lmtn004049	C15H20O4	Abscisic acid	Terpenoids	23961.2	8820.39	24800.2	8805.25	4807.25	9605	2.4801	1.3104	up
MWSHC2054	C5H5N5	Adenine	Nucleotides and derivatives	90488.3	90409.5	93864.4	188382	184596	196517	0.482466	-1.0515	down
pmb0981	C10H14N5O7P	Adenosine 5'-monophosphate	Nucleotides and derivatives	722110	469015	537259	935574	856674	1.01184e+06	0.61638	-0.698107	down
pme0230	C10H13N5O4	Adenosine*	Nucleotides and derivatives	1.58324e+06	1.56158e+06	1.13572e+06	4.2495e+06	3.379e+06	4.56578e+06	0.35103	-1.51034	down
pme3096	C3H5NO4	Aminomalonic acid	Amino acids and derivatives	178283	184446	182366	74834.5	75096.7	75514.7	2.41785	1.27373	up
Lmtn002233	C15H20O8	Androsin	Others	4.83716e+06	5.12339e+06	4.06957e+06	2.65166e+06	2.00562e+06	3.00134e+06	1.83194	0.873371	up
Lmgp004784	C15H14O5	Apiferol	Flavonoids	21478.6	16983.2	81405.6	2947.96	2947.96	2947.96	13.5537	3.76061	up
mws2186	C20H18O11	Avicularin(Quercetin-3-O-α-L-arabinofuranoside)*	Flavonoids	3.8205e+07	3.62292e+07	4.05912e+07	6.49955e+06	7.08426e+06	7.19251e+06	5.53637	2.46894	up
Cmrn002205	C15H22O8	Bartsioside	Terpenoids	140562	97908.2	100405	64881.4	74598.2	23308.7	2.08169	1.05776	up
HJAP104	C7H6O	Benzaldehyde	Others	554764	680900	580335	416772	289807	402575	1.63728	0.711304	up
Hmln003529	C18H26O10	Benzyl β-primeveroside	Others	43431.7	42301.3	47625.4	19746.6	18218.2	15413.9	2.49835	1.32097	up
MWSmce548	C5H11NO2	Betaine	Alkaloids	4.05846e+06	3.96301e+06	3.83271e+06	2.42464e+06	2.53644e+06	2.57374e+06	1.57325	0.653752	up
mws1138	C24H26N2O13	Betanin (Betanidin-5-O-glucoside)	Alkaloids	856005	750472	908747	64457.4	52873.9	105754	11.2747	3.49502	up
Laxp005049	C15H10O7	Bracteatin*	Flavonoids	1.04687e+06	568761	672974	122224	202676	125898	5.07678	2.34391	up
Lmsn002548	C15H18O9	Caffeic acid 4-O-glucoside	Phenolic acids	2.07969e+06	2.26686e+06	1.72745e+06	1.39711e+06	1.35735e+06	1.15247e+06	1.55468	0.636617	up
pmp000782	C39H54O7	Caffeoylmaslinic Acid	Terpenoids	110830	113251	137924	23177.2	27213	32990.7	4.34158	2.11822	up
Wbmn010123	C30H48O5	Cannabifolin F	Terpenoids	1.86261e+06	1.75775e+06	1.73737e+06	1.21785e+06	1.14491e+06	1.19828e+06	1.50454	0.589325	up
mws0179	C17H20O9	Chlorogenic acid methyl ester	Phenolic acids	148282	98441.2	194045	77302	48726.1	54816.1	2.43728	1.28527	up
pmb3012	C22H22O11	Chrysoeriol-7-O-glucoside	Flavonoids	2.53405e+06	2.40326e+06	1.70933e+06	391024	460571	404933	5.28968	2.40318	up
Zmpn002553	C15H16O9	Cichoriin*	Lignans and Coumarins	1.00634e+06	236621	471507	39499.9	43081.2	32312.7	14.9222	3.89939	up
MWSmce446	C22H28O11	Cimifugin-7-O-glucoside	Others	770291	689392	831575	154734	254554	206308	3.72201	1.89608	up
pmn001649	C60H50O24	Cinnamtannin A2	Tannins	36079.2	21754.4	23533.2	52814.4	36325.8	42352.2	0.618794	-0.692468	down
pmn001660	C20H30O7	Cinncassiol A	Terpenoids	869055	526731	929287	331988	283593	303234	2.53051	1.33943	up
mws0425	C5H6O4	Citraconic acid	Organic acids	200482	312298	331367	1.16217e+06	1.10445e+06	1.08505e+06	0.251858	-1.98932	down
Zmsn002206	C16H24O10	Cornusoside A	Others	63952.3	42076.1	61642.8	25835.8	31559.1	14538.5	2.33092	1.2209	up
Lmpp003789	C30H27O13+	Cyanidin 3-O-(6-O-p-coumaroyl)glucoside	Flavonoids	62050.1	88480.3	83447.5	646.29	11642.7	646.29	18.0883	4.17699	up
Hmhp002834	C20H19O10+	Cyanidin 3-xyloside	Flavonoids	5.99086e+06	4.11925e+06	7.09487e+06	439973	270495	528272	13.8891	3.79588	up
Zblp002328	C20H19O10+	Cyanidin-3-O-arabinoside	Flavonoids	3.53382e+06	3.63838e+06	4.45296e+06	342584	359736	218258	12.6281	3.65857	up
Zblp002068	C21H21O11+	Cyanidin-3-O-glucoside	Flavonoids	4.83152e+07	3.86747e+07	5.05048e+07	1.89545e+06	6.46093e+06	6.34687e+06	9.3513	3.22517	up
MW0147979	C13H24N6O6S1	Cys-Arg-Asp	Amino acids and derivatives	160440	184656	187683	133175	115016	104423	1.51094	0.595446	up
ML10171848	C5H8O5	D-Arabinono-1,4-lactone	Others	1.71184e+07	2.03865e+07	1.85201e+07	9.84729e+06	1.26385e+07	1.16375e+07	1.64184	0.715311	up
pme1261	C9H19NO4	D-Panthenol	Others	41988.4	25196.4	45133.6	59803.5	67154.5	75556.5	0.554619	-0.850431	down
MWS1926	C6H13NO2	DL-Leucine*	Amino acids and derivatives	1.35293e+07	12586470	1.30107e+07	8.72399e+06	8.26948e+06	7.5599e+06	1.59353	0.672224	up
MWSmce056	C11H12N2O2	DL-Tryptophan	Amino acids and derivatives	893693	779868	710358	1.84733e+06	1.59686e+06	1.3797e+06	0.49419	-1.01686	down
Cmyn001328	C15H16O9	Daphnin*	Lignans and Coumarins	367122	410518	425765	63434.9	33509.2	74916.5	7.00221	2.80781	up
Lmpp003662	C30H27O14+	Delphinidin-3-O-(6''-O-p-coumaroyl)glucoside	Flavonoids	1.23559e+07	1.07573e+07	1.20643e+07	1.45083e+06	1.10289e+06	1.21268e+06	9.3398	3.22339	up
Wasn005922	C20H34O10	Demethylgeranyl 6-O-xylopyranosyl-glucopyranoside	Others	3.77102e+07	3.59208e+07	3.8005e+07	1.26769e+07	1.03252e+07	1.30619e+07	3.0955	1.63017	up
Lhyp111010	C15H8O7	Demethylwedelolactone*	Lignans and Coumarins	305529	287508	270753	71798.5	68469.8	86824	3.80369	1.9274	up
Lmgn002250	C31H34O17	Dicaffeoylquinic acid-O-glucoside	Phenolic acids	81101.8	79209.8	46699.2	45091.8	34125.3	41436.3	1.71575	0.778837	up
Wafn002827	C16H22O9	Dihydroferulic acid glucoside	Phenolic acids	435018	394935	243439	195530	263079	220132	1.58144	0.661243	up
Cmsp004086	C16H14O6	Dihydrokaempferide	Flavonoids	1.79545e+06	2.40326e+06	1.52383e+06	453974	360199	399036	4.71687	2.23783	up
Cmxn004016	C21H24O11	Dihydromarein	Flavonoids	5.89733e+06	3.72822e+06	5.00445e+06	2.42239e+06	1.85003e+06	2.04112e+06	2.31724	1.21241	up
Lhjp120715	C24H20O11	Edgeworin glucoside	Lignans and Coumarins	163621	143759	205574	71798.5	41271.5	73214.6	2.7536	1.46132	up
pmn001610	C20H36O2	Eicosadienoic acid*	Lipids	147493	124105	111417	70286.6	67532	89935	1.68171	0.749928	up
lsdp210009	C30H48O5	Elaeocarpucin F	Terpenoids	322945	290355	276341	179081	184571	186176	1.61803	0.694242	up
mws0396	C18H34O2	Elaidic Acid*	Lipids	4.94051e+06	3.08579e+06	3.41808e+06	2.21121e+06	2.37442e+06	2.05293e+06	1.72393	0.785698	up
Zmdn002400	C21H24O11	Epicatechin-3'-O-β-D-glucopyranoside*	Flavonoids	8.07586e+06	3.94495e+06	4.18172e+06	1.87719e+06	1.89547e+06	4.02975e+06	2.07661	1.05423	up
Lmbn001162	C15H16O9	Esculetin-7-O-glucoside*	Lignans and Coumarins	480890	938131	418538	62180.7	44581	70160.5	10.3863	3.3766	up
mws1015	C15H16O9	Esculin (6,7-Dihydroxycoumarin-6-O-glucoside)*	Lignans and Coumarins	452741	336497	495823	46393.5	40435.5	44277.7	9.80164	3.29302	up
Walp003534	C17H20O10	Euoniside*	Lignans and Coumarins	418401	481268	407903	141763	154030	183858	2.72609	1.44683	up
Lmhn003799	C24H22O12	Feruloylferuloyltartaric acid	Phenolic acids	56003.7	64573.5	49337.8	32006.7	32002.7	21338.7	1.99085	0.993384	up
Lmhn003801	C25H24O13	Feruloylsinapoyltartaric acid	Phenolic acids	127511	115702	110912	19579.1	48150	45548	3.12618	1.6444	up
Lmhn006206	C23H24O11	Flavoyadorinin B	Flavonoids	51231.5	51231.5	83388.7	14814.2	11846	18158.9	4.14672	2.05197	up
Smhn005674	C20H24O9	Fortuneanoside C	Phenolic acids	97342.1	106589	95573.9	8998.52	8998.52	8998.52	11.0946	3.47179	up
Smhn005325	C20H22O11	Fortuneanoside J	Phenolic acids	4.10418e+06	3.1276e+06	5.1331e+06	2.81051e+06	2.3802e+06	2.80069e+06	1.54727	0.629726	up
Wbmp003302	C10H12O2	Frambinone	Others	1.53627e+06	1.95776e+06	2.3907e+06	1.14238e+06	1.2218e+06	1.3779e+06	1.57258	0.653135	up
pmn001672	C23H32O15	Furanofructosyl-α-D-(3-mustard acyl)glucoside	Phenolic acids	78494.2	65104.3	72871.7	42614.2	12346	11216.7	3.27108	1.70977	up
Labn003109	C25H28O18	Galloyl xylosyl gallic acid-3-O-β-D-glucoside	Phenolic acids	15738	18559.6	19108.5	7873.98	13491	7873.98	1.82654	0.869112	up
Wccp002870	C14H18N2O5	Gamma-Glu-Phe*	Amino acids and derivatives	15700.5	15700.5	22741.3	61455.1	73556.8	44465.5	0.301666	-1.72898	down
WaYn005157	C23H24O12	Gentisic acid 2-O-(6''-O-Feruloyl)Glucoside	Phenolic acids	30932.2	6934.56	15551.5	832.812	832.812	832.812	21.3807	4.41824	up
Lmyn005812	C33H56O14	Gingerglycolipid A	Lipids	27984.4	33938.6	40484.1	22827.2	21275.2	18557.5	1.63433	0.7087	up
Lmyn006011	C33H58O14	Gingerglycolipid B	Lipids	40378	39788.5	51200.3	28840.6	29534.9	25556.1	1.56516	0.646314	up
Xmyn004302	C20H34O11	Ginkgoside A	Phenolic acids	171335	191000	132247	271093	271093	588289	0.437499	-1.19265	down
Wasn003258	C12H22O8	Glucosyl 2-Hydroxy-4-Methylpentanoic Acid	Organic acids	714060	748002	598404	228809	176010	203457	3.38738	1.76017	up
Wasn003817	C16H26O9	Glucosyl 5,8-dihydroxy-2,6-dimethylocta-2,6-dienoic acid	Terpenoids	345076	385575	406047	107680	137516	79737.5	3.49825	1.80663	up
Wasn003942	C16H28O9	Glucosyl 6,9-dihydroxydec-4-enoic acid	Terpenoids	1.07333e+06	616593	636313	172222	409977	166033	3.10898	1.63644	up
pmb3107	C15H20O10	Glucosyringic Acid	Phenolic acids	282251	300126	254027	100949	65867.3	68503.6	3.55433	1.82958	up
pme1086	C10H17N3O6S	Glutathione reduced form	Amino acids and derivatives	1.45574e+06	1.01668e+06	1.98252e+06	772088	559592	775432	2.11424	1.08014	up
MW0150325	C12H17N5O6	Gly-Asp-His	Amino acids and derivatives	591888	472126	390322	322998	271237	354999	1.53212	0.615525	up
pmb0998	C10H14N5O8P	Guanosine 5'-monophosphate	Nucleotides and derivatives	48661.8	39666.6	61944.5	89096.7	87106.5	91791.3	0.560731	-0.834619	down
Zmhp005586	C27H30O16	Herbacetin-7-O-(3''-glucosyl)rhamnoside; Rhodiosin	Flavonoids	351781	315907	326263	34601.1	26981	53036.9	8.67178	3.11633	up
pme1598	C22H24O11	Hesperetin-5-O-glucoside	Flavonoids	4.00032e+07	4.20625e+07	4.58562e+07	8.45298e+06	1.04674e+07	9.03093e+06	4.57659	2.19427	up
Lmzp002365	C22H24O11	Hesperetin-7-O-glucoside	Flavonoids	1.29378e+07	1.32791e+07	1.17839e+07	2.08037e+06	6.979e+06	2.81649e+06	3.19984	1.678	up
MWSHY0019	C28H34O15	Hesperetin-7-O-neohesperidoside(Neohesperidin)	Flavonoids	310453	195391	291535	18266.2	23127.7	23599.4	12.2686	3.6169	up
Hamp011640	C16H33NO	Hexadecanamide	Alkaloids	226691	269180	234630	348677	394276	429979	0.622799	-0.683162	down
Labn004865	C21H22O10	Hydroxy isoliquiritigenin glucoside*	Flavonoids	1.54195e+06	1.67783e+06	1.61372e+06	783493	578631	733450	2.30653	1.20572	up
Layp000971	C14H21NO8	Hydroxymenisdaurin D	Alkaloids	165190	109192	116763	66455.4	56031.9	82583.1	1.90737	0.931584	up
Cmyp003257	C19H30O8	Icariside B1	Terpenoids	759977	780488	764266	252184	315048	275240	2.73568	1.4519	up
Hmln003754	C26H34O11	Icariside E5	Lignans and Coumarins	75444.6	59729.6	58164.2	23585.1	3781.89	3781.89	6.20692	2.63388	up
Hmsn001911	C13H18O8	Idesin	Phenolic acids	382252	316203	344582	163442	216929	146376	1.98015	0.985609	up
pmn001382	C25H24O12	Isochlorogenic acid A*	Phenolic acids	500439	382539	492568	187673	231617	190800	2.25466	1.17291	up
Li512115	C25H24O12	Isochlorogenic acid B	Phenolic acids	362822	267400	492568	200183	214258	140758	2.02232	1.01601	up
pmn001384	C25H24O12	Isochlorogenic acid C*	Phenolic acids	622418	508494	483186	219182	214258	173108	2.66112	1.41203	up
HJN090	C21H22O10	Isocoreopsin*	Flavonoids	851010	734977	1.31315e+06	166911	185891	207434	5.17485	2.37152	up
Lhyp111011	C15H8O7	Isodemethylwedelolactone*	Lignans and Coumarins	177952	217832	138751	80506.7	64972	57910.7	2.62814	1.39404	up
Lmjp003090	C17H20O10	Isofraxidin-7-O-glucoside*	Lignans and Coumarins	339356	369474	257618	137674	100873	174533	2.33962	1.22627	up
Lmmn002274	C26H34O11	Isolariciresinol-9'-O-glucoside	Lignans and Coumarins	59224.3	59217.3	77542.9	29896.8	28207.9	28478.5	2.26354	1.17858	up
Hmcp002316	C21H20O11	Isorhamnetin-3-O-arabinoside	Flavonoids	318982	284515	250329	100939	139991	125610	2.32941	1.21997	up
Hmcp002207	C22H22O12	Isorhamnetin-7-O-glucoside (Brassicin)*	Flavonoids	159462	165157	162309	66923.7	60196.9	101080	2.13377	1.09341	up
Lmlp006175	C21H22O10	Isosalipurposide (Phlorizin Chalcone)	Flavonoids	264152	98969	180490	27566.4	36868.1	51080.5	4.70598	2.23449	up
Lmbp003668	C20H18O10	Kaempferol-3-O-arabinoside	Flavonoids	1.16396e+06	1.01266e+06	1.1881e+06	560061	570085	420680	2.16963	1.11745	up
pmn001637	C20H18O10	Kaempferol-3-O-arabinoside (Juglanin)	Flavonoids	486652	595472	580517	258253	376578	383338	1.63297	0.707498	up
MWSHY0136	C21H20O11	Kaempferol-3-O-glucoside (Astragalin)*	Flavonoids	1.4563e+06	1.76496e+06	1.69691e+06	726862	707757	325474	2.79426	1.48247	up
Lmsp004670	C27H30O15	Kaempferol-3-O-glucoside-7-O-rhamnoside*	Flavonoids	47932.4	41334.9	44620.7	16534.9	8269.91	8271.16	4.04789	2.01717	up
Lmwp003442	C21H20O11	Kaempferol-3-O-mannoside（Amoenin）	Flavonoids	2.69228e+06	879848	683299	279784	225818	158211	6.41058	2.68046	up
MWSHY0061	C27H30O15	Kaempferol-3-O-neohesperidoside*	Flavonoids	106794	76795.5	78441.3	28378.8	36717	18363.5	3.13962	1.65059	up
mws0919	C21H20O10	Kaempferol-3-O-rhamnoside (Afzelin)(Kaempferin)	Flavonoids	743740	797136	789508	215091	203450	237869	3.5502	1.8279	up
pme1605	C27H30O15	Kaempferol-3-O-robinobioside(Biorobin)	Flavonoids	90097.8	40615.8	56190.5	21859.5	23308.1	14067.5	3.1553	1.65778	up
mws1035	C33H40O19	Kaempferol-3-O-robinoside-7-O-rhamnoside (Robinin)	Flavonoids	68522	59706	62003.7	99512.5	83586.1	127348	0.612768	-0.706588	down
MWSHY0050	C27H30O15	Kaempferol-3-O-rutinoside(Nicotiflorin)*	Flavonoids	68418.5	55095.3	73435	18366.3	11689.5	11689.5	4.71787	2.23814	up
Xmyp005654	C21H20O11	Kaempferol-4'-O-glucoside*	Flavonoids	1.17048e+06	1.08373e+06	1.18242e+06	278064	111968	544402	3.67776	1.87883	up
pme0321	C21H20O10	Kaempferol-7-O-rhamnoside	Flavonoids	889944	672269	922998	227818	219113	249136	3.57037	1.83607	up
Zbsn004080	C19H20O9	Kakispyrone	Others	570467	286026	862858	72301.6	44014.6	40959.5	10.9321	3.4505	up
Zmjp011592	C30H46O3	Kanerodione	Terpenoids	508770	727917	677982	303265	314890	320603	2.03958	1.02827	up
mws0629	C13H16N2O5	L-Aspartyl-L-Phenylalanine	Amino acids and derivatives	18137.3	10192.5	20445.9	34649.8	35130.5	27945.5	0.499108	-1.00258	down
mws0254	C6H9N3O2	L-Histidine	Amino acids and derivatives	1.73245e+06	1.11455e+06	1.75085e+06	3.39831e+06	2.35819e+06	2.1084e+06	0.584604	-0.774467	down
pme0021	C9H11NO2	L-Phenylalanine	Amino acids and derivatives	9.34019e+06	8.55425e+06	9.58319e+06	1.57872e+07	1.70011e+07	1.53361e+07	0.570971	-0.80851	down
mws0282	C11H12N2O2	L-Tryptophan	Amino acids and derivatives	125131	209288	86310.8	351643	364784	307455	0.410917	-1.28308	down
mws0250	C9H11NO3	L-Tyrosine*	Amino acids and derivatives	1.11218e+06	1.17569e+06	1.04243e+06	3.1169e+06	3.07246e+06	2.95489e+06	0.364196	-1.45721	down
HJAP005	C22H22O13	Laricitrin-3-O-glucoside*	Flavonoids	1.08922e+06	1.06456e+06	1.53177e+06	163310	118134	124118	9.08753	3.18389	up
HJAP156	C22H22O12	Laricitrin-3-O-rhamnoside*	Flavonoids	798546	837607	696083	203636	200748	177626	4.0072	2.0026	up
HJAP155	C21H20O12	Laricitrin-3-O-xyloside*	Flavonoids	3.2777e+06	3.6716e+06	3.56374e+06	366908	386948	583085	7.8635	2.97517	up
MWSmce349	C18H35NO	Laurocapram	Alkaloids	131921	132497	132510	229137	226459	225836	0.582492	-0.779689	down
MW0152393	C15H29N3O4S1	Leu-Leu-Cys	Amino acids and derivatives	210440	190173	204919	94018.2	98387.5	113481	1.9796	0.985206	up
Wagp004981	C23H24O13	Limocitrin 3-Glucoside*	Flavonoids	76807	88599.5	63277	36324.2	46763	59905.3	1.59927	0.677413	up
Hmcp002187	C23H24O13	Limocitrin-3-O-galactoside*	Flavonoids	138098	84936.8	148183	34950.3	58241.6	54882.5	2.50697	1.32594	up
Wcdp010432	C18H33NO	Linoleamide	Others	22776.9	23883.9	17604.4	43852.7	48550.8	42616.2	0.475969	-1.07106	down
Zasn010433	C20H36O2	Linolelaidic acid ethyl ester*	Lipids	53556.5	43327.6	40950.8	23158.9	21218.6	29477.6	1.86629	0.900172	up
MWS20147	C21H20O11	Luteolin-3'-O-glucoside	Flavonoids	1.2826e+06	1.32045e+06	1.18719e+06	567662	633389	592219	2.11359	1.0797	up
Hmpp003270	C21H20O11	Luteolin-4'-O-glucoside*	Flavonoids	1.35466e+06	1.07872e+06	1.20309e+06	684161	581106	286006	2.34419	1.22909	up
MWSHY0104	C21H20O11	Luteolin-7-O-glucoside (Cynaroside)*	Flavonoids	1.28809e+06	1.16888e+06	1.5929e+06	739449	614644	954492	1.75427	0.810867	up
MWSHY0080	C27H30O15	Luteolin-7-O-neohesperidoside (Lonicerin)*	Flavonoids	69414.9	41334.9	51229.7	6456.45	13225.9	8271.16	5.7946	2.53471	up
pmp000593	C27H30O15	Luteolin-7-O-rutinoside*	Flavonoids	31407.4	33069.9	47925.2	11577.4	8269.91	16532.4	3.0897	1.62747	up
pmp001281	C26H52NO7P	LysoPC 18:1	Lipids	894993	966529	1.01454e+06	352496	352463	328896	2.78188	1.47606	up
Lmhp010190	C26H52NO7P	LysoPC 18:1(2n isomer)	Lipids	937083	950922	985725	345433	320287	374544	2.7625	1.46597	up
pmp001273	C26H50NO7P	LysoPC 18:2	Lipids	5.57984e+06	5.70821e+06	5.75803e+06	3.31738e+06	2.86989e+06	3.14601e+06	1.82638	0.868983	up
pmp001251	C26H50NO7P	LysoPC 18:2(2n isomer)	Lipids	5.45882e+06	5.49198e+06	5.82931e+06	3.35892e+06	3.07387e+06	3.22403e+06	1.73764	0.797131	up
pmb0854	C26H48NO7P	LysoPC 18:3	Lipids	834761	854176	918601	406836	465182	512611	1.8832	0.913189	up
pmb0865	C26H48NO7P	LysoPC 18:3(2n isomer)	Lipids	801681	834754	916970	478234	501932	455154	1.77898	0.83105	up
MEDP1345	C26H48NO7P	LysoPC(18:3(9Z,12Z,15Z))	Lipids	198785	202423	224489	66767.8	69973.6	73209.6	2.9802	1.57541	up
mws0289	C23H46NO7P	LysoPE 18:1	Lipids	155369	142135	118151	28985.5	31442.6	23827.3	4.93328	2.30255	up
pmb0881	C23H44NO7P	LysoPE 18:2	Lipids	2.39573e+06	2.21322e+06	2.53549e+06	1.4305e+06	1.28468e+06	1.40134e+06	1.73556	0.795398	up
pmb0874	C23H44NO7P	LysoPE 18:2(2n isomer)	Lipids	2.55859e+06	2.66471e+06	2.91414e+06	1.62565e+06	1.48355e+06	1.57498e+06	1.73722	0.796778	up
Lmhp008801	C23H42NO7P	LysoPE 18:3	Lipids	265070	265964	332777	148483	204608	164149	1.67004	0.739881	up
Lmhp008589	C23H42NO7P	LysoPE 18:3(2n isomer)	Lipids	254554	269404	265916	125721	134891	163444	1.86266	0.897367	up
Sagp002728	C21H22O11	Maesopsin 4-O-Glucoside(Hovetrichoside C)	Flavonoids	983499	1.14475e+06	1.38795e+06	144227	186111	183076	6.84865	2.77582	up
Qahn005195	C24H30O9	Magnolignan A-2-O-glucoside	Lignans and Coumarins	2.78424e+06	1.94271e+06	2.09099e+06	421934	380205	434298	5.51419	2.46315	up
Qahn005151	C15H20O7	Manglieside A	Phenolic acids	163183	171771	246201	88743.8	141713	124537	1.63708	0.711127	up
Qahn004822	C20H28O11	Manglieside B*	Phenolic acids	3.55722e+06	2.56264e+06	3.56571e+06	381271	526042	378460	7.53288	2.9132	up
Zbtp004722	C16H12O8	Mearnsetin	Flavonoids	1.34256e+06	1.06274e+06	1.12271e+06	194945	246960	265297	4.98869	2.31866	up
Lmtn002997	C22H22O13	Mearnsetin-3-O-glucoside	Flavonoids	543122	612030	614502	54104.9	86560.4	74196.4	8.23625	3.04199	up
Zmgn004894	C8H8O3	Methyl 4-hydroxybenzoate	Phenolic acids	178352	124968	151645	234145	283187	196146	0.637669	-0.649119	down
mws0470	C4H6O4	Methylmalonic acid*	Organic acids	4.61566e+06	5.00782e+06	5.36171e+06	1.62197e+06	1.80862e+06	1.7167e+06	2.91128	1.54165	up
pme3154	C6H12O4	Mevalonic acid	Organic acids	7.19643e+06	7.76821e+06	6.71486e+06	3.83173e+06	3.45812e+06	4.15442e+06	1.89435	0.921705	up
Lmfn004065	C20H18O11	Morin-3-O-arabinoside*	Flavonoids	6.45989e+07	6.91661e+07	7.25055e+07	1.26923e+07	1.73592e+07	8.9313e+06	5.29131	2.40363	up
Lmfn004036	C20H18O11	Morin-3-O-lyxoside*	Flavonoids	6.55853e+07	7.01814e+07	6.93549e+07	8.14704e+06	1.49118e+07	1.56927e+07	5.29326	2.40416	up
Lmfp004055	C20H18O11	Morin-3-O-xyloside*	Flavonoids	6.03715e+07	5.90812e+07	6.08095e+07	1.14493e+07	8.80842e+06	1.20411e+07	5.58108	2.48055	up
Lmhn011365	C30H48O3	Morolic acid*	Terpenoids	1.14777e+07	1.3159e+07	1.06309e+07	3.47262e+06	3.22709e+06	2.68772e+06	3.75691	1.90955	up
Zasp009163	C30H46O3	Mudanpinoic acid A	Terpenoids	737406	1.51422e+06	725055	519716	476845	450356	2.05726	1.04072	up
Zahp014087	C18H37NO	N-(12-methyltetradecyl)propionamide	Alkaloids	127335	126881	118911	188767	205540	217501	0.609877	-0.713411	down
MWStz070	C9H11NO3	N-(2-Hydroxy-4-methoxyphenyl)acetamide	Alkaloids	717377	727963	747890	2.06775e+06	2.09304e+06	2.19296e+06	0.345187	-1.53455	down
Lacp001431	C14H21NO4	N-(3-hydroxy-4-methoxyphenethyl)-4-hydroxybutanamide	Alkaloids	1.1333e+06	1.22874e+06	916592	3.41135e+06	2.42567e+06	2.95158e+06	0.373055	-1.42254	down
Zbqp011279	C27H42N2O	N-(Octadecyldienyl)nornicotine	Alkaloids	46469	48939.3	44147.2	11778.2	14378.1	13838.8	3.48931	1.80294	up
pma1751	C12H15NO7	N-(beta-D-Glucosyl)nicotinate	Others	316725	209191	247213	71639.2	59635.1	76880.2	3.7142	1.89305	up
pmb0769	C25H28N2O8	N-(p-Coumaroyl)serotonin Glucoside	Alkaloids	201354	171525	169826	29959.3	59905.3	68223.6	3.43293	1.77944	up
Wdtp002974	C18H21N5O6	N-(p-hydroxybenzyl) adenosine	Nucleotides and derivatives	1.11593e+06	567126	576545	440168	396224	358909	1.8904	0.918691	up
pmp001287	C8H9N	N-Benzylmethylene isomethylamine	Alkaloids	393050	439383	422786	647184	775606	781023	0.569567	-0.812063	down
mws0736	C8H16N2O3	N-Glycyl-L-leucine	Amino acids and derivatives	60734.3	106459	87340.3	179463	173343	168248	0.488496	-1.03358	down
Zahp011321	C14H29NO	N-Isobutyl Decanamide	Alkaloids	8938.76	12558.6	7921.71	16187.3	19556.6	25666	0.47906	-1.06172	down
Lmqp000427	C6H11NO3	N-Methyl-Trans-4-Hydroxy-L-Proline	Amino acids and derivatives	2.23402e+06	2.21837e+06	2.18609e+06	1.33347e+06	1.38242e+06	1.43328e+06	1.59996	0.678034	up
Wcsp002246	C22H17NO3	N-Phenylethylcrinasiadine	Alkaloids	1.30825e+06	1.17814e+06	1.26626e+06	646723	781512	587454	1.86172	0.896639	up
HJKP000649	C8H9NO	N-benzylformamide	Alkaloids	95285.2	112119	104003	279449	268671	292029	0.370658	-1.43184	down
pme2651	C21H28N7O17P3	NADP (Nicotinamide adenine dinucleotide phosphate)	Nucleotides and derivatives	274732	345201	315991	168057	146147	207939	1.79247	0.841947	up
HJN087	C21H22O10	Naringenin-4'-O-glucoside*	Flavonoids	1.20717e+06	850895	935857	230828	193643	284910	4.22047	2.0774	up
Lscp211210	C19H30O8	Neosedumoside II	Others	812614	859690	985708	785709	270440	389423	1.83873	0.878707	up
Hmgp002148	C22H22O12	Nepetin-7-O-alloside*	Flavonoids	280474	169428	341691	68347.4	74193.5	108197	3.15705	1.65858	up
Hmgp002036	C22H22O12	Nepetin-7-O-glucoside(Nepitrin)*	Flavonoids	202172	203596	383132	62147.5	121462	111044	2.67738	1.42082	up
Hmlp004943	C28H32O16	Nitensoside B	Lignans and Coumarins	36889.5	52776.6	38492.8	6619.91	15999.6	32079.5	2.34298	1.22835	up
pmb1207	C19H14O6	O-Feruloyl 3-hydroxycoumarin	Lignans and Coumarins	576831	554490	513699	219112	221016	333431	2.12656	1.08852	up
mws0704	C2H8NO4P	O-Phosphorylethanolamine	Alkaloids	43423.8	41450.8	42819.2	26338.1	19487.5	29456.4	1.6962	0.76231	up
Zahp013600	C18H35NO	Octadec-2-enamide*	Alkaloids	469773	505678	481720	802905	793984	880753	0.588128	-0.765798	down
Wccp011838	C18H35NO	Octadec-8-enamide*	Alkaloids	505101	532985	500972	785349	883990	852925	0.610189	-0.712671	down
Zahp012577	C18H33NO	Octadecadienamide	Alkaloids	212449	203590	193980	371137	394245	396130	0.525194	-0.929078	down
YC512118	C18H35NO	Oleamide (9-Octadecenamide)	Lipids	27353.2	33134.7	30370	48951.2	50931.2	49814.2	0.606948	-0.720355	down
Hmcp005697	C30H48O	Olean-13(18)-en-3-one (δ-Amyrenone)	Terpenoids	160944	218927	164135	101105	104852	100184	1.77697	0.829423	up
Zbsn012366	C30H48O3	Oxyallobetulin*	Terpenoids	1.55047e+07	1.50749e+07	1.46022e+07	6.25311e+06	5.15738e+06	5.0187e+06	2.75009	1.45948	up
Lmjp003231	C22H22O13	Patuletin-3-O-glucoside*	Flavonoids	914490	691721	874601	93178.6	79869.3	91457.8	9.37905	3.22944	up
MW0109197	C12H16N2O3	Phe-ala	Amino acids and derivatives	296320	243887	321927	178077	174383	103659	1.89015	0.918502	up
mws2118	C21H24O10	Phloretin-2'-O-glucoside (Phlorizin)	Flavonoids	5.36529e+07	3.91557e+07	5.26495e+07	4.31944e+07	2.73315e+07	2.5215e+07	1.51929	0.603397	up
Lmsn006905	C31H32O13	Phloretin-4'-O-(6''-Feruloyl)glucoside	Flavonoids	482582	458982	488172	107146	80660.4	114379	4.73132	2.24224	up
Lmsn006753	C30H30O12	Phloretin-4'-O-(6''-p-Coumaroyl)glucoside	Flavonoids	172914	212337	243917	102124	79559.4	86065	2.34985	1.23257	up
Zmhn001970	C20H22O8	Piceid (3,4',5-Trihydroxystilbene-3-O-glucoside)*	Others	237314	277075	244929	362797	463826	528118	0.56049	-0.835241	down
pmb0782	C5H11N	Piperidine	Alkaloids	1.86462e+06	2.24854e+06	2.07833e+06	1.29289e+06	1.40426e+06	1.27772e+06	1.55766	0.639381	up
WaYn005387	C22H24O10	Populoside	Phenolic acids	941480	714330	957063	203457	302919	331589	3.11812	1.64068	up
mws0836	C30H26O12	Procyanidin B1	Tannins	1.10509e+07	1.50282e+07	1.02027e+07	7.67125e+06	7.72748e+06	8.12583e+06	1.54229	0.625076	up
Yaap005268	C30H26O14	Prodelphinidin B*	Flavonoids	524277	453937	527537	42841.8	37577.7	48216	11.7056	3.54912	up
Wasn004683	C21H22O12	Protocatechuic acid 1-O-(Glucosylvanilloyl)	Phenolic acids	1.26462e+06	1.36284e+06	1.43847e+06	277075	286259	292382	4.75149	2.24838	up
pmn001367	C13H16O9	Protocatechuic acid-4-O-glucoside*	Phenolic acids	1.91014e+06	2.32962e+06	1.99623e+06	973452	1.23912e+06	1.73392e+06	1.58013	0.660047	up
HX1197	C15H8O7	Pseudopurpurin	Quinones	312207	314252	304178	61338.5	68469.8	75137.5	4.54089	2.18298	up
MWStz040	C5H9NO2	Pterolactam*	Alkaloids	2.90481e+06	2.73134e+06	2.67474e+06	4.5592e+06	4.52872e+06	4.20741e+06	0.625098	-0.677845	down
Lahp001956	C11H9O2N	Pyran[3,4-b]indole-2-ketone	Alkaloids	962170	943498	1.27658e+06	2.2024e+06	2.63361e+06	2.00398e+06	0.465241	-1.10395	down
zjgp122326	C12H15NO7	Pyridine-4-formyl-O-β-D-glucopyranoside	Alkaloids	204778	233904	198839	67271.7	95214.6	71635.6	2.72303	1.44521	up
pmb0789	C14H21NO8	Pyridoxine-5'-O-glucoside	Others	95464.5	102102	141728	68587.1	83776.7	60646.2	1.59286	0.671621	up
Zahp003766	C26H28O16	Quercetin 3-O-glucoside 7-O-xyloside	Flavonoids	308864	322438	328093	40133.7	53466.2	36720.8	7.36181	2.88006	up
Zmcp002666	C27H30O17	Quercetin-3,7-Di-O-glucoside*	Flavonoids	51319.8	46439.4	42357.3	8927.24	24443.1	10895	3.16538	1.66238	up
Lmmp003091	C27H30O16	Quercetin-3-O-(4''-O-glucosyl)rhamnoside*	Flavonoids	1.07542e+07	6.31553e+06	9.55694e+06	1.09386e+06	893805	1.49127e+06	7.65368	2.93615	up
Hmlp003068	C27H30O17	Quercetin-3-O-(4''-glucosyl)glucoside; Meratin*	Flavonoids	58649.8	69654.3	59879.6	11004.8	14107.5	6056.01	6.03767	2.59399	up
Hmln002199	C23H22O13	Quercetin-3-O-(6''-O-acetyl)galactoside	Flavonoids	290407	244599	205149	25287.3	33152.7	37881.5	7.68423	2.9419	up
Zmsp004363	C23H22O13	Quercetin-3-O-(6''-O-acetyl)glucoside	Flavonoids	35632.6	33751.8	30719.5	2970.52	2970.52	2970.52	11.233	3.48968	up
Zbsp004136	C26H28O16	Quercetin-3-O-(6''-O-arabinosyl)glucoside*	Flavonoids	264921	234367	356323	44700.8	33717.8	47892.8	6.77382	2.75997	up
Lmyp004052	C30H26O14	Quercetin-3-O-(6''-O-p-Coumaroyl)galactoside*	Flavonoids	435813	441452	464163	28912.7	24091	74086.8	10.5549	3.39984	up
Lmdp004267	C30H26O14	Quercetin-3-O-(6''-O-p-Coumaroyl)glucoside	Flavonoids	544419	377991	472250	47358.7	33520	54032.4	10.3376	3.36983	up
Lmtp004044	C26H28O16	Quercetin-3-O-apiosyl(1→2)galactoside*	Flavonoids	369674	202794	338400	32109.5	51824.8	45945.5	7.01316	2.81006	up
mws4183	C20H18O11	Quercetin-3-O-arabinoside	Flavonoids	4.7698e+07	6.48457e+07	5.05454e+07	9.64555e+06	1.31018e+07	1.98195e+07	3.83136	1.93786	up
MWSHY0113	C21H20O12	Quercetin-3-O-galactoside (Hyperin)*	Flavonoids	4.84949e+07	4.40068e+07	5.1267e+07	1.27216e+07	1.84308e+07	1.44026e+07	3.15594	1.65807	up
mws0091	C21H20O12	Quercetin-3-O-glucoside (Isoquercitrin)	Flavonoids	4.30961e+07	3.96111e+07	4.07464e+07	1.59354e+07	1.67523e+07	1.41894e+07	2.63356	1.39701	up
Lmjp002461	C27H30O16	Quercetin-3-O-neohesperidoside*	Flavonoids	8.48718e+06	7.6726e+06	8.95942e+06	946485	957882	1.63876e+06	7.08956	2.8257	up
mws0045	C21H20O11	Quercetin-3-O-rhamnoside(Quercitrin)	Flavonoids	1.33022e+07	1.01587e+07	1.18225e+07	3.59942e+06	3.48154e+06	3.454e+06	3.34916	1.7438	up
pmn001583	C27H30O16	Quercetin-3-O-robinobioside	Flavonoids	4.89803e+06	3.50206e+06	3.22438e+06	455748	626340	529664	7.21232	2.85046	up
MWSHY0067	C27H30O16	Quercetin-3-O-rutinoside (Rutin)*	Flavonoids	1.20511e+07	4.81192e+06	9.42199e+06	1987794	1.04989e+06	1.61254e+06	5.65243	2.49887	up
Lmjp002596	C26H28O16	Quercetin-3-O-sambubioside*	Flavonoids	309778	274496	322618	28823.1	27851.7	61002.8	7.70658	2.94609	up
Lmdp003509	C20H18O11	Quercetin-3-O-xyloside (Reynoutrin)*	Flavonoids	4.40862e+07	4.49201e+07	5.52022e+07	8.55566e+06	7.20382e+06	12707330	5.06585	2.3408	up
mws0856	C21H20O12	Quercetin-4'-O-glucoside (Spiraeoside)*	Flavonoids	3.63714e+07	4.31173e+07	3.70135e+07	1.10268e+07	1.17464e+07	1.12945e+07	3.41972	1.77388	up
Hmcp005575	C27H30O17	Quercetin-5,4'-di-O-glucoside	Flavonoids	43131.9	50155	81081.9	3106.38	3106.38	3106.38	18.7108	4.2258	up
Smgp004575	C21H20O12	Quercetin-5-O-β-D-glucoside*	Flavonoids	3.34694e+07	3.264e+07	3.62466e+07	1.11943e+07	1.78317e+07	1.90973e+07	2.12695	1.08879	up
pmp000589	C24H22O15	Quercetin-7-O-(6''-malonyl)glucoside	Flavonoids	751976	776268	1.03096e+06	57738.8	73563.6	113849	10.4392	3.38395	up
mws1329	C21H20O12	Quercetin-7-O-glucoside	Flavonoids	3.36388e+07	3.94029e+07	3.95812e+07	7.64424e+06	7.15098e+06	1.12982e+07	4.31615	2.10974	up
Zbsp004301	C27H30O16	Quercetin-7-O-rutinoside*	Flavonoids	9.54387e+06	7.437e+06	9.34785e+06	1.05456e+06	1.05482e+06	1.70759e+06	6.89781	2.78614	up
Ypgn004474	C20H22O8	Resveratroloside*	Others	128613	127061	186761	226560	336774	342897	0.488214	-1.03441	down
Lmjp002906	C22H22O12	Rhamnetin-3-O-Glucoside*	Flavonoids	246306	267661	183664	72618.4	94629.2	111044	2.50683	1.32586	up
Wbsn001677	C12H22O9	Rhamnosylfucose	Terpenoids	261490	248725	231635	122536	142019	104750	2.00877	1.00631	up
pmn001338	C21H18O11	Rhein-8-O-glucoside	Quinones	1.33792e+06	1.08531e+06	955986	497440	667407	552432	1.96777	0.976563	up
mws0232	C17H20N4O6	Riboflavin (Vitamin B2)	Others	9121.28	13141.2	10270.8	22106.8	29328.8	11797.1	0.5145	-0.958756	down
pmn001423	C19H30O8	Roseoside	Others	1.02452e+06	849687	1.18913e+06	402860	871272	271035	1.98253	0.987343	up
Zbqn008058	C30H48O4	Rubianol-f	Terpenoids	743877	773327	769165	445754	424177	445927	1.73755	0.797056	up
Zbqn010247	C30H50O3	Rubiatriol	Terpenoids	643513	692781	640719	249450	202695	217704	2.95143	1.56141	up
Zbqn010206	C30H48O3	Rubione D*	Terpenoids	1.48556e+07	1.55156e+07	1.37021e+07	5.97639e+06	4.96853e+06	4.87278e+06	2.78632	1.47836	up
pmp000604	C21H22O10	Rubrofusarin-6-O-glucoside	Others	109469	115810	118442	14296.6	28594.1	41856.9	4.05583	2.02	up
MWSslk148	C27H36O19	Rutin Trihydrate	Flavonoids	4.57865e+06	4.37476e+06	4.67064e+06	791371	529326	956658	5.9824	2.58072	up
Zmdp000972	C4H9NO2S	S-Methyl-L-cysteine	Amino acids and derivatives	79094.7	74603	68669.7	169211	160238	159986	0.454334	-1.13817	down
Zmgn001039	C9H17NO6S	S-Ribosyl-L-homocysteine	Amino acids and derivatives	35434.9	31141.3	28458.2	89948	105168	80262.4	0.345105	-1.53489	down
WaYn004134	C22H24O11	Salirepin 6'-O-Caffeate	Phenolic acids	1.41998e+06	1.84456e+06	1.55826e+06	281667	315344	528118	4.28645	2.09978	up
WaYn004639	C22H24O10	Salirepin 6'-O-p-Coumarate	Phenolic acids	121299	102004	115912	18672.3	15559.3	29022.2	5.36278	2.42298	up
mws4008	C16H26O2	Sclareolide	Terpenoids	136452	129117	136649	200420	205519	203944	0.659501	-0.600553	down
Hmgp002239	C27H34O15	Semivioxanthin-9-O-Allosyl(1→6)Glucoside	Phenolic acids	184855	232961	107339	99068.1	53164.1	78540.2	2.27564	1.18627	up
Zmzp005934	C18H37NO	Stearamide	Alkaloids	82243.8	79817.8	81821.7	123644	132044	138911	0.618055	-0.694193	down
Lmsp013224	C29H46O	Stigmasta-4,22-Dien-3-One	Steroids	137154	142584	119951	36415.8	41511.5	44531.6	3.26386	1.70658	up
mws0192	C4H6O4	Succinic acid*	Organic acids	6.30794e+06	5.97947e+06	6.38563e+06	2.2525e+06	2.33147e+06	2.72929e+06	2.55332	1.35237	up
mws1350	C9H10O4	Syringaldehyde; 4-Hydroxy-3,5-Dimethoxybenzaldehyde	Others	27999.3	20101.7	48486.2	52887.8	59099.3	71550.8	0.526252	-0.926175	down
Zmgp004436	C23H24O13	Syringetin 3-O-galactoside*	Flavonoids	135240	122030	96573.7	22431.9	53497.4	61781.5	2.56946	1.36147	up
Zmdn004764	C24H30O11	Syringopicroside	Terpenoids	111476	99254.4	106052	67977.5	76133.5	47205.6	1.6558	0.72753	up
Lsmp121705	C13H18O8	Tachioside	Phenolic acids	137083	177003	143041	99243	62226.4	60699.4	2.05757	1.04094	up
mws1361	C21H22O11	Taxifolin-3-O-rhamnoside (Astilbin)	Flavonoids	985935	897738	791223	195433	189326	210735	4.49189	2.16732	up
pmn001350	C20H24O9	Torachrysone-8-O-glucoside	Quinones	88631.8	78589.1	120704	6547.83	6547.83	6547.83	14.6575	3.87357	up
MWS1837	C8H15NO2	Tranexamic Acid	Organic acids	1.12697e+06	1.26543e+06	1.27824e+06	671156	787520	986780	1.501	0.585925	up
MW0158678	C19H20N2O7	Tyr-Abu-OH	Amino acids and derivatives	4.10136e+07	3.21342e+07	4.09511e+07	8.13597e+06	9.41634e+06	7.91818e+06	4.47965	2.16339	up
Zmtn001661	C14H20O8	Vanilloloside	Others	3.09537e+06	1.74211e+06	1.92249e+06	1.35082e+06	1.2419e+06	1.32245e+06	1.72661	0.78794	up
Ymjm000096	C32H50O6	Viburnenone B1 methyl ester	Terpenoids	1.19525e+06	1.15445e+06	1.08246e+06	420899	476775	434284	2.57677	1.36557	up
Zmjp000966	C10H13N5O4	Vidarabine	Nucleotides and derivatives	1.28081e+06	1.38391e+06	1.61483e+06	4.35394e+06	3.36283e+06	3.64358e+06	0.37671	-1.40847	down
Yhjp010205	C30H46O4	Virgatic acid	Terpenoids	802072	719706	731042	148597	166438	190827	4.45343	2.15492	up
Zmdn005358	C20H22O7	Vladinol D	Lignans and Coumarins	202225	222446	258848	84298.3	88020.2	104671	2.46767	1.30315	up
Lmxp000939	C5H5N5	Zarzissine	Alkaloids	191183	173935	132657	269194	283210	247822	0.622043	-0.684913	down
Sazp010922	C30H46O4	Zizyberanalic acid	Terpenoids	124848	154156	122665	77998.4	76416.4	72855.3	1.76736	0.8216	up
Zazp002547	C11H12N2O2	cyclo-(Gly-Phe)	Amino acids and derivatives	812449	978313	935701	1.9101e+06	1.70595e+06	1.84401e+06	0.499347	-1.00189	down
Smcp001137	C11H9NO2	naphthisoxazol A*	Alkaloids	331950	353964	338598	700878	785670	703199	0.467868	-1.09583	down
Sasp011349	C30H48O4	orthosiphonoic acid*	Terpenoids	152752	307522	339046	151341	116610	88236.9	2.2441	1.16614	up
pme1439	C9H8O3	p-Coumaric acid	Phenolic acids	136909	118687	193875	73468	90176.5	78476.5	1.85639	0.892498	up
pmp000781	C39H54O6	p-Coumaroyleuscaphic acid*	Terpenoids	220782	197631	169684	29409	46684.7	37511.3	5.17668	2.37203	up
mws0921	C9H10O2	p-Coumaryl alcohol	Others	938213	1.8293e+06	1.02836e+06	660874	529015	514969	2.2265	1.15478	up
Zmtp102902	C16H18O8	α-Hydrojuglone glucoside	Quinones	1.44806e+06	1.17027e+06	1.17158e+06	701391	343618	768975	2.08927	1.063	up
Lmbn002648	C9H8O3	α-Hydroxycinnamic Acid*	Phenolic acids	945675	815202	854297	456321	539945	468064	1.78592	0.836666	up
Zjyp101808	C31H52O3	α-Irigermanal	Terpenoids	375052	236188	265293	165528	136332	180039	1.81891	0.863074	up
mws0367	C18H30O2	α-Linolenic Acid*	Lipids	3.65434e+06	3.76679e+06	3.44769e+06	2.01552e+06	1.74176e+06	1.82889e+06	1.94567	0.960264	up
mws0675	C11H15N2O8P	β-Nicotinamide mononucleotide	Nucleotides and derivatives	484756	508863	482293	836999	759384	734164	0.63329	-0.659063	down
mws0366	C18H30O2	γ-Linolenic Acid*	Lipids	1.87318e+06	1.97784e+06	1.80106e+06	1.08126e+06	927695	911907	1.93507	0.952388	up
