# Supplementary material for: Violet LED light-activated MdHY5 positively regulates phenolic accumulation to inhibit fresh-cut apple fruit browning
Source: Hortic Res. 2024 Sep 28;12(1):uhae276. doi: 10.1093/hr/uhae276 (PMC11739620; doi:10.1093/hr/uhae276)
Supplement: Web_Material_uhae276 [file web_material_uhae276.zip › supplemental Table 7.xlsx]

## Sheet: Sheet1
Supplemental Table S7. Sequence of MdHY5-AN and MdHYH-AN
Name	Sequence
MdHY5-AN	ATGCAAGAGCAGGCGACGAGCTCCCTCGCTGCGAGCTCTCTGCCTTCCAGCAGCGAAAGGTCTTCGAGCTCTGCATTCCATCTTGAAGTTAAAGAAGGCATGGAAAGCGACGAGGAGATCGGAAGAGTGCCGGAAATCGGCGGCGAATCGGCAGGAGCGTCGGCTTCCGCCCGGGAAAACGGCTTGTTGGCCGGTCCAGACCAGGTCCAAACGGCTGGTGAGAGTCAGAGAAAGAGAGGAAGAAATCCAGCAGACAAGGAAAGCAAGCGGCTGAAGAGGTTGTTGAGGAACAGAGTTTCA
MdHYH-AN	ATGTCAGTCCCAATCAGAGCAGGAGATGGTGAAGCCAAAAATCCGATGTTATCAATATCCTCCTCCTCCTCCTCCAGTTTGGAACAACCTCAGCGGCAGCCATCTGGTTCTTCTTCCTTGAAGCTTCCTCATCCTTCTCTTCTTCTTCATAGTAACAACAAGAACAGTAACAAACTAGAAGTGAGCGATGAAGATATGTTCATGGTTCCGGACGTGGAGGCGTTACGTCCTCCCAATAATAGTATTAATAATGCGGCCTCAACAATCGCCAATGCCACCAGTAACAACAACCCAGATGCC
